# Supplementary material for: Peripheral blood bovine lymphocytes and MAP show distinctly different proteome changes and immune pathways in host-pathogen interaction
Source: PeerJ. 2019 Nov 25;7:e8130. doi: 10.7717/peerj.8130 (PMC6882418; doi:10.7717/peerj.8130)
Supplement: Supplemental Information 1 — All proteins identified in PBL secretome analyses of co-cultivation of MAP with PBL from donors with different immune capacities. [file peerj-07-8130-s001.xlsx]

## Sheet: Supplemental
Accession	Gene symbol	Peptide count	Unique peptides	Confidence score	ratio Ctr_MAP/ID_MAP	ratio ID_MAP/Ctr_MAP	Description	FRK7591A3MA2__003-CtrPBL_MAP	FRK7591A9MA2__009-IDPBL_MAP	FRK7591A3MA2__003-CtrPBL_MAP	FRK7591A9MA2__009-IDPBL_MAP	FRK7591A3MA2__003-CtrPBL_MAP	FRK7591A9MA2__009-IDPBL_MAP
ENSBTAP00000027695	CNOT1	1	1	14.58	0	Infinity	CNOT1|HGNC Symbol|CCR4-NOT transcription complex, subunit 1 [Source:HGNC Symbol;Acc:7877]|18|ENSBTAG00000020782|ENSBTAT00000027695	0	12270.1	0	12270.1	0	1
ENSBTAP00000024045	KIAA1715	1	1	36.48	0	Infinity	KIAA1715|EntrezGene|Bos taurus KIAA1715 (KIAA1715), mRNA. [Source:RefSeq mRNA;Acc:NM_001075989]|2|ENSBTAG00000018061|ENSBTAT00000024045	0	9930.5	0	9930.5	0	1
ENSBTAP00000003821	EMR3	1	1	24.72	0.00389074	257.021	EMR3|HGNC Symbol|egf-like module containing, mucin-like, hormone receptor-like 3 [Source:HGNC Symbol;Acc:23647]|7|ENSBTAG00000002937|ENSBTAT00000003821	106.592	27396.5	209.34	27396.5	0	1
ENSBTAP00000041897	RBKS	1	1	35.12	0.0115567	86.5297	RBKS|EntrezGene|Bos taurus ribokinase (RBKS), mRNA. [Source:RefSeq mRNA;Acc:NM_001191271]|11|ENSBTAG00000031332|ENSBTAT00000044396	178.624	15456.3	350.805	15456.3	0	1
ENSBTAP00000009300	CPB2	1	1	39.61	0.0283965	35.2157	CPB2|UniProtKB Gene Name|Bos taurus carboxypeptidase B2 (plasma) (CPB2), mRNA. [Source:RefSeq mRNA;Acc:NM_001045997]|12|ENSBTAG00000007073|ENSBTAT00000009300	927.533	32663.7	1821.61	32663.7	0	1
ENSBTAP00000019758	SPARC	6	6	280.37	0.0417299	23.9637	SPARC|UniProtKB Gene Name|Bos taurus secreted protein, acidic, cysteine-rich (osteonectin) (SPARC), mRNA. [Source:RefSeq mRNA;Acc:NM_174464]|7|ENSBTAG00000014835|ENSBTAT00000019758	84819.3	2.03258e+06	166579	2.03258e+06	0	9
ENSBTAP00000003593		1	1	37.14	0.0489533	20.4276	||Uncharacterized protein [Source:UniProtKB/TrEMBL;Acc:F1MG16]|19|ENSBTAG00000002773|ENSBTAT00000003593	2001.4	40883.8	3930.6	40883.8	0	1
ENSBTAP00000018580	ECSOD	5	5	305.81	0.0740357	13.507	ECSOD|UniProtKB Gene Name|Bos taurus superoxide dismutase 3, extracellular (SOD3), mRNA. [Source:RefSeq mRNA;Acc:NM_001082610]|6|ENSBTAG00000013980|ENSBTAT00000018580	136608	1.84516e+06	268288	1.84516e+06	3	8
ENSBTAP00000042480	SERPINA3-1	11	3	452.12	0.0823925	12.137	SERPINA3-1|UniProtKB Gene Name|Bos taurus serpin peptidase inhibitor, clade A (alpha-1 antiproteinase, antitrypsin), member 3 (SERPINA3-1), mRNA. [Source:RefSeq mRNA;Acc:NM_174768]|21|ENSBTAG00000046540|ENSBTAT00000045063	236411	2.86933e+06	464295	2.86933e+06	2	5
ENSBTAP00000032384	SOD1	5	4	427.84	0.0850032	11.7643	SOD1|UniProtKB Gene Name|Bos taurus superoxide dismutase 1, soluble (SOD1), mRNA. [Source:RefSeq mRNA;Acc:NM_174615]|1|ENSBTAG00000018854|ENSBTAT00000032452	677185	7.96658e+06	1.32994e+06	7.96658e+06	8	9
ENSBTAP00000011166	CTBP1	1	1	14.87	0.0968251	10.3279	CTBP1|UniProtKB Gene Name|Uncharacterized protein [Source:UniProtKB/TrEMBL;Acc:F1MYP4]|6|ENSBTAG00000008480|ENSBTAT00000011166	23527.9	242994	46207.2	242994	1	1
ENSBTAP00000023026	HDHD2	2	2	92.53	0.110584	9.0429	HDHD2|UniProtKB Gene Name|Bos taurus haloacid dehalogenase-like hydrolase domain containing 2 (HDHD2), mRNA. [Source:RefSeq mRNA;Acc:NM_001035022]|24|ENSBTAG00000011893|ENSBTAT00000023026	42429.5	383686	83328.5	383686	2	4
ENSBTAP00000010911	PROCR	5	5	264.93	0.116172	8.60796	PROCR|UniProtKB Gene Name|Bos taurus protein C receptor, endothelial (PROCR), mRNA. [Source:RefSeq mRNA;Acc:NM_174437]|13|ENSBTAG00000008291|ENSBTAT00000010911	147944	1.2735e+06	290552	1.2735e+06	2	8
ENSBTAP00000027556	MMP9	34	33	2058.22	0.116845	8.55832	MMP9|EntrezGene|Bos taurus matrix metallopeptidase 9 (gelatinase B, 92kDa gelatinase, 92kDa type IV collagenase) (MMP9), mRNA. [Source:RefSeq mRNA;Acc:NM_174744]|13|ENSBTAG00000020676|ENSBTAT00000027556	3.49414e+06	2.9904e+07	6.86224e+06	2.9904e+07	21	48
ENSBTAP00000011576		7	4	307.21	0.117414	8.5169	||Bos taurus endopin 2 (SERPINA3-7), mRNA. [Source:RefSeq mRNA;Acc:NM_001012283]|21|ENSBTAG00000026917|ENSBTAT00000011576	64250.4	547214	126183	547214	1	6
ENSBTAP00000025884	ICAM2	1	1	54.58	0.135219	7.39544	ICAM2|HGNC Symbol|intercellular adhesion molecule 2 [Source:HGNC Symbol;Acc:5345]|19|ENSBTAG00000019432|ENSBTAT00000025884	7711.84	57032.4	15145.5	57032.4	0	1
ENSBTAP00000006460	GP1BA	8	7	477.06	0.13729	7.28384	GP1BA|HGNC Symbol|glycoprotein Ib (platelet), alpha polypeptide [Source:HGNC Symbol;Acc:4439]|19|ENSBTAG00000004909|ENSBTAT00000006460	2.88335e+06	2.10019e+07	5.6627e+06	2.10019e+07	7	14
ENSBTAP00000049943	C4H7orf41	1	1	16.86	0.14007	7.13929	C4H7orf41|EntrezGene|Bos taurus chromosome 4 open reading frame, human C7orf41 (C4H7orf41), mRNA. [Source:RefSeq mRNA;Acc:NM_001101246]|4|ENSBTAG00000039231|ENSBTAT00000054029	2869.76	20488.1	5636	20488.1	0	1
ENSBTAP00000004635	HPX	8	8	345.47	0.144266	6.93164	HPX|UniProtKB Gene Name|Bos taurus hemopexin (HPX), mRNA. [Source:RefSeq mRNA;Acc:NM_001034612]|15|ENSBTAG00000003564|ENSBTAT00000004635	441195	3.05821e+06	866476	3.05821e+06	1	10
ENSBTAP00000017013	MASP2	3	3	128.83	0.155133	6.44609	MASP2|HGNC Symbol|mannan-binding lectin serine peptidase 2 [Source:HGNC Symbol;Acc:6902]|16|ENSBTAG00000012808|ENSBTAT00000017013	24899.9	160507	48901.6	160507	0	3
ENSBTAP00000022375	FABP3	2	2	160.22	0.157161	6.36288	FABP3|UniProtKB Gene Name|Bos taurus fatty acid binding protein 3, muscle and heart (mammary-derived growth inhibitor) (FABP3), mRNA. [Source:RefSeq mRNA;Acc:NM_174313]|2|ENSBTAG00000016819|ENSBTAT00000022375	80828.3	514301	158741	514301	0	4
ENSBTAP00000006245	GSTO1	4	3	162.26	0.161346	6.19784	||Bos taurus glutathione S-transferase omega 1 (GSTO1), mRNA. [Source:RefSeq mRNA;Acc:NM_001075214]|26|ENSBTAG00000003989|ENSBTAT00000006245	86576.2	536586	170029	536586	0	4
ENSBTAP00000028499	S100A13	3	3	79.5	0.162372	6.15868	S100A13|UniProtKB Gene Name|Bos taurus S100 calcium binding protein A13 (S100A13), mRNA. [Source:RefSeq mRNA;Acc:NM_205800]|3|ENSBTAG00000021378|ENSBTAT00000028499	76215.8	469389	149682	469389	1	2
ENSBTAP00000003403	SLC44A2	1	1	59.06	0.167264	5.97856	SLC44A2|UniProtKB Gene Name|Bos taurus solute carrier family 44, member 2 (SLC44A2), mRNA. [Source:RefSeq mRNA;Acc:NM_001098139]|7|ENSBTAG00000002628|ENSBTAT00000003403	2511.01	15012.2	4931.43	15012.2	0	1
ENSBTAP00000047621	LHPP	6	6	270.88	0.173683	5.75761	LHPP|UniProtKB Gene Name|Bos taurus phospholysine phosphohistidine inorganic pyrophosphate phosphatase (LHPP), mRNA. [Source:RefSeq mRNA;Acc:NM_001080912]|26|ENSBTAG00000010957|ENSBTAT00000056613	270218	1.55581e+06	530689	1.55581e+06	6	9
ENSBTAP00000001802	LGALS3BP	7	7	234.38	0.177303	5.64007	LGALS3BP|UniProtKB Gene Name|Bos taurus lectin, galactoside-binding, soluble, 3 binding protein (LGALS3BP), mRNA. [Source:RefSeq mRNA;Acc:NM_001046316]|19|ENSBTAG00000001368|ENSBTAT00000001802	210883	1.18939e+06	414158	1.18939e+06	2	8
ENSBTAP00000009798	C2	4	4	78.78	0.178291	5.60881	C2|UniProtKB Gene Name|Bos taurus complement component 2 (C2), mRNA. [Source:RefSeq mRNA;Acc:NM_001034492]|23|ENSBTAG00000007450|ENSBTAT00000009798	18610.4	104382	36549.5	104382	0	4
ENSBTAP00000005102	TSPAN14	2	2	65.43	0.179919	5.55806	TSPAN14|UniProtKB Gene Name|Bos taurus tetraspanin 14 (TSPAN14), mRNA. [Source:RefSeq mRNA;Acc:NM_001046448]|28|ENSBTAG00000003907|ENSBTAT00000005102	11975.4	66560.1	23518.9	66560.1	0	2
ENSBTAP00000024331	NIF3L1	2	2	86.43	0.18136	5.51389	NIF3L1|UniProtKB Gene Name|Bos taurus NIF3 NGG1 interacting factor 3-like 1 (S. pombe) (NIF3L1), mRNA. [Source:RefSeq mRNA;Acc:NM_001080249]|2|ENSBTAG00000018282|ENSBTAT00000024331	27970.1	154224	54931.3	154224	0	1
ENSBTAP00000016718	HRSP12	5	5	227.64	0.185277	5.39731	HRSP12|UniProtKB Gene Name|Bos taurus heat-responsive protein 12 (HRSP12), mRNA. [Source:RefSeq mRNA;Acc:NM_001034208]|14|ENSBTAG00000012595|ENSBTAT00000016718	166105	896522	326219	896522	2	6
ENSBTAP00000020817	AMBP	1	1	59.92	0.185707	5.38481	AMBP|EntrezGene|Bos taurus alpha-1-microglobulin/bikunin precursor (AMBP), mRNA. [Source:RefSeq mRNA;Acc:NM_173989]|8|ENSBTAG00000015676|ENSBTAT00000020817	7923.05	42664.2	15560.3	42664.2	0	2
ENSBTAP00000012599	SH3BGRL3	2	2	50.9	0.185978	5.37699	SH3BGRL3|UniProtKB Gene Name|Bos taurus SH3 domain binding glutamic acid-rich protein like 3 (SH3BGRL3), mRNA. [Source:RefSeq mRNA;Acc:NM_001034763]|2|ENSBTAG00000009580|ENSBTAT00000012599	337980	1.81732e+06	663769	1.81732e+06	0	1
ENSBTAP00000021704	COTL1	8	8	460.48	0.190202	5.25756	COTL1|UniProtKB Gene Name|Bos taurus coactosin-like 1 (Dictyostelium) (COTL1), mRNA. [Source:RefSeq mRNA;Acc:NM_001046593]|18|ENSBTAG00000016315|ENSBTAT00000021704	1.1625e+07	6.11189e+07	2.28306e+07	6.11189e+07	10	23
ENSBTAP00000016977;ENSBTAP00000040510	CSF1R	3	3	60.42	0.191557	5.22037	CSF1R|UniProtKB Gene Name|Bos taurus colony stimulating factor 1 receptor (CSF1R), mRNA. [Source:RefSeq mRNA;Acc:NM_001075403]|7|ENSBTAG00000012771|ENSBTAT00000016977	77513.1	404647	152230	404647	0	3
ENSBTAP00000028490	BLMH	7	7	225.55	0.191926	5.21035	BLMH|HGNC Symbol|bleomycin hydrolase [Source:HGNC Symbol;Acc:1059]|19|ENSBTAG00000021370|ENSBTAT00000028490	119029	620185	233765	620185	1	7
ENSBTAP00000041673	FAM62A	8	8	435.72	0.192931	5.1832	FAM62A|UniProtKB Gene Name|Bos taurus extended synaptotagmin-like protein 1 (ESYT1), mRNA. [Source:RefSeq mRNA;Acc:NM_001077943]|5|ENSBTAG00000009543|ENSBTAT00000044160	267793	1.38802e+06	525926	1.38802e+06	4	7
ENSBTAP00000005543	GPM6A	1	1	19.75	0.193744	5.16144	GPM6A|HGNC Symbol|glycoprotein M6A [Source:HGNC Symbol;Acc:4460]|27|ENSBTAG00000004231|ENSBTAT00000005543	1770.08	9136.16	3476.31	9136.16	0	1
ENSBTAP00000013990	SH3BGRL	2	2	65.97	0.198692	5.03292	SH3BGRL|UniProtKB Gene Name|Bos taurus SH3 domain binding glutamic acid-rich protein like (SH3BGRL), mRNA. [Source:RefSeq mRNA;Acc:NM_001035440]|X|ENSBTAG00000010587|ENSBTAT00000013990	30400.2	153002	59703.9	153002	0	2
ENSBTAP00000003990	PSMB7	2	2	70.75	0.20214	4.94706	PSMB7|EntrezGene|Bos taurus proteasome (prosome, macropain) subunit, beta type, 7 (PSMB7), mRNA. [Source:RefSeq mRNA;Acc:NM_001038527]|11|ENSBTAG00000003067|ENSBTAT00000003990	40364.3	199684	79272.5	199684	0	2
ENSBTAP00000003618	LRG1	1	1	56.06	0.203186	4.9216	LRG1|UniProtKB Gene Name|Bos taurus leucine-rich alpha-2-glycoprotein 1 (LRG1), mRNA. [Source:RefSeq mRNA;Acc:NM_001046177]|7|ENSBTAG00000031647|ENSBTAT00000003618	20321.7	100015	39910.3	100015	1	1
ENSBTAP00000017435		2	1	66.5	0.204304	4.89466	||Uncharacterized protein [Source:UniProtKB/TrEMBL;Acc:E1BJ08]|26|ENSBTAG00000038540|ENSBTAT00000017435	94476.9	462432	185546	462432	0	2
ENSBTAP00000029020	PTTG1IP	1	1	38.09	0.21406	4.67158	PTTG1IP|UniProtKB Gene Name|Bos taurus pituitary tumor-transforming 1 interacting protein (PTTG1IP), mRNA. [Source:RefSeq mRNA;Acc:NM_001046594]|1|ENSBTAG00000021771|ENSBTAT00000029020	14944.1	69812.5	29349.1	69812.5	0	1
ENSBTAP00000023743	SRGN	5	5	392.68	0.215568	4.63891	SRGN|HGNC Symbol|serglycin [Source:HGNC Symbol;Acc:9361]|28|ENSBTAG00000017863|ENSBTAT00000023743	958222	4.44511e+06	1.88188e+06	4.44511e+06	4	6
ENSBTAP00000015873	GOT1	11	11	527.55	0.215621	4.63777	GOT1|UniProtKB Gene Name|Bos taurus glutamic-oxaloacetic transaminase 1, soluble (aspartate aminotransferase 1) (GOT1), mRNA. [Source:RefSeq mRNA;Acc:NM_177502]|26|ENSBTAG00000011960|ENSBTAT00000015873	376963	1.74826e+06	740327	1.74826e+06	6	11
ENSBTAP00000046293	LAMP2	1	1	39.24	0.216675	4.61521	LAMP2|UniProtKB Gene Name|Bos taurus lysosomal-associated membrane protein 2 (LAMP2), transcript variant 1, mRNA. [Source:RefSeq mRNA;Acc:NM_001113244]|X|ENSBTAG00000007399|ENSBTAT00000049397	16928.3	78127.8	33246	78127.8	0	1
ENSBTAP00000000289;ENSBTAP00000050261	YWHAZ	16	12	1253.52	0.21903	4.56558	YWHAZ|UniProtKB Gene Name|Bos taurus tyrosine 3-monooxygenase/tryptophan 5-monooxygenase activation protein, zeta polypeptide (YWHAZ), mRNA. [Source:RefSeq mRNA;Acc:NM_174814]|14|ENSBTAG00000000236|ENSBTAT00000000289	2.0512e+07	9.36491e+07	4.0284e+07	9.36491e+07	21	38
ENSBTAP00000005327	YWHAG	11	7	683.24	0.220885	4.52725	YWHAG|UniProtKB Gene Name|Bos taurus tyrosine 3-monooxygenase/tryptophan 5-monooxygenase activation protein, gamma polypeptide (YWHAG), mRNA. [Source:RefSeq mRNA;Acc:NM_174793]|25|ENSBTAG00000004077|ENSBTAT00000005327	2.18864e+06	9.90853e+06	4.29833e+06	9.90853e+06	7	16
ENSBTAP00000026816;ENSBTAP00000023242		7	3	381.49	0.223004	4.48423	||Serpin B6 [Source:UniProtKB/TrEMBL;Acc:F1N2A2]|23|ENSBTAG00000025280|ENSBTAT00000026816	282392	1.26631e+06	554598	1.26631e+06	1	5
ENSBTAP00000034425	ENDOD1	5	5	191.61	0.233735	4.27836	ENDOD1|UniProtKB Gene Name|Bos taurus endonuclease domain containing 1 (ENDOD1), mRNA. [Source:RefSeq mRNA;Acc:NM_001102519]|15|ENSBTAG00000024803|ENSBTAT00000034535	26933.1	115230	52894.7	115230	0	2
ENSBTAP00000054579	MECP2	3	3	139.03	0.235872	4.23959	MECP2|HGNC Symbol|methyl CpG binding protein 2 (Rett syndrome) [Source:HGNC Symbol;Acc:6990]|X|ENSBTAG00000047855|ENSBTAT00000063287	15866.6	67267.7	31160.8	67267.7	1	3
ENSBTAP00000017991	DDAH2	6	6	372.15	0.240132	4.16438	DDAH2|UniProtKB Gene Name|Bos taurus dimethylarginine dimethylaminohydrolase 2 (DDAH2), mRNA. [Source:RefSeq mRNA;Acc:NM_001034704]|23|ENSBTAG00000013530|ENSBTAT00000017991	285470	1.1888e+06	560642	1.1888e+06	3	7
ENSBTAP00000023627;ENSBTAP00000016865;ENSBTAP00000016866;ENSBTAP00000042488	GSTM1	6	6	265.98	0.24097	4.14989	GSTM1|UniProtKB Gene Name|Bos taurus glutathione S-transferase M1 (GSTM1), mRNA. [Source:RefSeq mRNA;Acc:NM_175825]|3|ENSBTAG00000017765|ENSBTAT00000023627	183687	762282	360749	762282	1	5
ENSBTAP00000054782	AFM	1	1	39.98	0.241201	4.14592	AFM|EntrezGene|Bos taurus afamin (AFM), mRNA. [Source:RefSeq mRNA;Acc:NM_001192175]|6|ENSBTAG00000047833|ENSBTAT00000063031	16329.1	67699.2	32069.2	67699.2	0	1
ENSBTAP00000025308	PGM1	9	9	443.33	0.242813	4.11839	PGM1|UniProtKB Gene Name|Bos taurus phosphoglucomutase 1 (PGM1), mRNA. [Source:RefSeq mRNA;Acc:NM_001076903]|3|ENSBTAG00000019011|ENSBTAT00000025308	317649	1.3082e+06	623839	1.3082e+06	3	8
ENSBTAP00000031493		5	5	252.14	0.244935	4.08272	||Uncharacterized protein [Source:UniProtKB/TrEMBL;Acc:F1MH40]|11|ENSBTAG00000003408|ENSBTAT00000031540	310165	1.26632e+06	609142	1.26632e+06	1	8
ENSBTAP00000028988	ANXA5	13	13	870.67	0.248206	4.02891	ANXA5|EntrezGene|Bos taurus annexin A5 (ANXA5), mRNA. [Source:RefSeq mRNA;Acc:NM_001040477]|6|ENSBTAG00000021746|ENSBTAT00000028988	4.96567e+06	2.00063e+07	9.75222e+06	2.00063e+07	16	29
ENSBTAP00000019203	PSMA4	3	3	108.97	0.248604	4.02246	PSMA4|UniProtKB Gene Name|Bos taurus proteasome (prosome, macropain) subunit, alpha type, 4 (PSMA4), mRNA. [Source:RefSeq mRNA;Acc:NM_001034381]|21|ENSBTAG00000014440|ENSBTAT00000019203	397559	1.59916e+06	780776	1.59916e+06	1	3
ENSBTAP00000053778	PLA2G4B	1	1	14.83	0.250708	3.9887	PLA2G4B|EntrezGene|Bos taurus phospholipase A2, group IVB (cytosolic) (PLA2G4B), mRNA. [Source:RefSeq mRNA;Acc:NM_001114657]|10|ENSBTAG00000006784|ENSBTAT00000061035	127359	507996	250123	507996	0	1
ENSBTAP00000025691	MDH1	9	8	433.53	0.252535	3.95985	MDH1|UniProtKB Gene Name|Bos taurus malate dehydrogenase 1, NAD (soluble) (MDH1), mRNA. [Source:RefSeq mRNA;Acc:NM_001034628]|11|ENSBTAG00000019295|ENSBTAT00000025691	1.58163e+06	6.26301e+06	3.10621e+06	6.26301e+06	8	10
ENSBTAP00000004927	SERPINA1	7	6	305.27	0.254131	3.93498	SERPINA1|UniProtKB Gene Name|Bos taurus serpin peptidase inhibitor, clade A (alpha-1 antiproteinase, antitrypsin), member 1 (SERPINA1), mRNA. [Source:RefSeq mRNA;Acc:NM_173882]|21|ENSBTAG00000018843|ENSBTAT00000004927	458877	1.80567e+06	901201	1.80567e+06	4	8
ENSBTAP00000042479	HIST2H2AB	2	1	91.26	0.258803	3.86394	HIST2H2AB|HGNC Symbol|histone cluster 2, H2ab [Source:HGNC Symbol;Acc:20508]|3|ENSBTAG00000038476|ENSBTAT00000045062	31690.5	122450	62237.8	122450	1	1
ENSBTAP00000015381	CD44	3	3	146.17	0.261234	3.82798	CD44|UniProtKB Gene Name|Bos taurus CD44 molecule (Indian blood group) (CD44), mRNA. [Source:RefSeq mRNA;Acc:NM_174013]|15|ENSBTAG00000011578|ENSBTAT00000015381	217226	831539	426617	831539	2	4
ENSBTAP00000008621	PSMA1	7	7	278.07	0.261857	3.81888	PSMA1|UniProtKB Gene Name|Bos taurus proteasome (prosome, macropain) subunit, alpha type, 1 (PSMA1), mRNA. [Source:RefSeq mRNA;Acc:NM_001035310]|15|ENSBTAG00000006564|ENSBTAT00000008621	596118	2.27651e+06	1.17073e+06	2.27651e+06	4	10
ENSBTAP00000022174	PTER	4	3	157.5	0.261896	3.81831	PTER|UniProtKB Gene Name|Bos taurus phosphotriesterase related (PTER), mRNA. [Source:RefSeq mRNA;Acc:NM_001101282]|13|ENSBTAG00000016676|ENSBTAT00000022174	39134.3	149427	76856.9	149427	0	3
ENSBTAP00000008500	TREML1	6	6	518.03	0.262954	3.80294	TREML1|HGNC Symbol|triggering receptor expressed on myeloid cells-like 1 [Source:HGNC Symbol;Acc:20434]|23|ENSBTAG00000006485|ENSBTAT00000008500	5.44567e+06	2.07096e+07	1.06949e+07	2.07096e+07	14	18
ENSBTAP00000005713	SERPINC1	2	2	129.12	0.263798	3.79078	SERPINC1|EntrezGene|Bos taurus serpin peptidase inhibitor, clade C (antithrombin), member 1 (SERPINC1), mRNA. [Source:RefSeq mRNA;Acc:NM_001034698]|16|ENSBTAG00000004362|ENSBTAT00000005713	57284.3	217152	112502	217152	0	4
ENSBTAP00000044281;ENSBTAP00000034086;ENSBTAP00000044384	HIST1H1E	3	2	99.67	0.26417	3.78544	HIST1H1E|EntrezGene|Bos taurus histone cluster 1, H1e (HIST1H1E), mRNA. [Source:RefSeq mRNA;Acc:NM_001098989]|23|ENSBTAG00000033117|ENSBTAT00000047042	8.29417e+06	3.13971e+07	1.62891e+07	3.13971e+07	6	7
ENSBTAP00000009178	CD55	4	4	188.43	0.264999	3.7736	CD55|UniProtKB Gene Name|Bos taurus CD55 molecule, decay accelerating factor for complement (Cromer blood group) (CD55), mRNA. [Source:RefSeq mRNA;Acc:NM_001030303]|16|ENSBTAG00000006984|ENSBTAT00000009178	226151	853402	444144	853402	2	4
ENSBTAP00000020111	CALR	16	16	956.25	0.266661	3.75008	CALR|UniProtKB Gene Name|Bos taurus calreticulin (CALR), mRNA. [Source:RefSeq mRNA;Acc:NM_174000]|7|ENSBTAG00000015114|ENSBTAT00000020111	4.84681e+06	1.81759e+07	9.51878e+06	1.81759e+07	14	35
ENSBTAP00000044113	SELL	1	1	16.18	0.267099	3.74394	SELL|HGNC Symbol|selectin L [Source:HGNC Symbol;Acc:10720]|16|ENSBTAG00000011515|ENSBTAT00000046865	40599.9	152003	79735.3	152003	0	1
ENSBTAP00000041575	YWHAH	9	5	552.44	0.274091	3.64842	YWHAH|EntrezGene|Bos taurus tyrosine 3-monooxygenase/tryptophan 5-monooxygenase activation protein, eta polypeptide (YWHAH), mRNA. [Source:RefSeq mRNA;Acc:NM_174492]|17|ENSBTAG00000031134|ENSBTAT00000044059	588435	2.14686e+06	1.15564e+06	2.14686e+06	7	9
ENSBTAP00000015889	SERPINB1	6	6	269.25	0.27701	3.60997	SERPINB1|EntrezGene|Bos taurus serpin peptidase inhibitor, clade B (ovalbumin), member 1 (SERPINB1), mRNA. [Source:RefSeq mRNA;Acc:NM_001206610]|23|ENSBTAG00000011975|ENSBTAT00000015889	1.1315e+06	4.08469e+06	2.22219e+06	4.08469e+06	4	11
ENSBTAP00000013549	MAP3K6	1	1	14.59	0.278042	3.59659	MAP3K6|HGNC Symbol|mitogen-activated protein kinase kinase kinase 6 [Source:HGNC Symbol;Acc:6858]|2|ENSBTAG00000010254|ENSBTAT00000013549	14656.2	52712.4	28783.8	52712.4	1	0
ENSBTAP00000009264;ENSBTAP00000009261;ENSBTAP00000055847		12	4	442.41	0.280866	3.56042	||Uncharacterized protein [Source:UniProtKB/TrEMBL;Acc:G8JKW7]|21|ENSBTAG00000007043|ENSBTAT00000009264	178864	636831	351276	636831	0	7
ENSBTAP00000027507	PSMA5	8	8	414.34	0.282564	3.53902	PSMA5|UniProtKB Gene Name|Bos taurus proteasome (prosome, macropain) subunit, alpha type, 5 (PSMA5), mRNA. [Source:RefSeq mRNA;Acc:NM_001015566]|3|ENSBTAG00000020641|ENSBTAT00000027507	802129	2.83875e+06	1.57532e+06	2.83875e+06	4	8
ENSBTAP00000042110	ADAM10	1	1	14.57	0.287215	3.48171	ADAM10|UniProtKB Gene Name|Bos taurus ADAM metallopeptidase domain 10 (ADAM10), mRNA. [Source:RefSeq mRNA;Acc:NM_174496]|10|ENSBTAG00000005481|ENSBTAT00000044627	771.865	2687.41	1515.89	2687.41	0	1
ENSBTAP00000017392	PSPH	3	3	101.66	0.290838	3.43834	PSPH|UniProtKB Gene Name|Bos taurus phosphoserine phosphatase (PSPH), mRNA. [Source:RefSeq mRNA;Acc:NM_001046355]|25|ENSBTAG00000013081|ENSBTAT00000017392	115237	396222	226316	396222	1	2
ENSBTAP00000000518	APOA1BP	1	1	51.95	0.29212	3.42325	APOA1BP|UniProtKB Gene Name|Bos taurus apolipoprotein A-I binding protein (APOA1BP), mRNA. [Source:RefSeq mRNA;Acc:NM_205796]|3|ENSBTAG00000000404|ENSBTAT00000000518	83719.4	286592	164419	286592	1	2
ENSBTAP00000007442;ENSBTAP00000012154	YWHAE	16	11	1007.3	0.29228	3.42138	YWHAE|UniProtKB Gene Name|Bos taurus tyrosine 3-monooxygenase/tryptophan 5-monooxygenase activation protein, epsilon polypeptide (YWHAE), mRNA. [Source:RefSeq mRNA;Acc:NM_174491]|19|ENSBTAG00000005664|ENSBTAT00000007442	5.5823e+06	1.90992e+07	1.09632e+07	1.90992e+07	15	31
ENSBTAP00000001309	PSMA2	4	3	143.64	0.293106	3.41173	PSMA2|UniProtKB Gene Name|Bos taurus proteasome (prosome, macropain) subunit, alpha type, 2 (PSMA2), mRNA. [Source:RefSeq mRNA;Acc:NM_001034662]|4|ENSBTAG00000000990|ENSBTAT00000001309	223638	762993	439209	762993	2	5
ENSBTAP00000019248	ADAL	1	1	15.6	0.295405	3.38519	ADAL|HGNC Symbol|adenosine deaminase-like [Source:HGNC Symbol;Acc:31853]|21|ENSBTAG00000014476|ENSBTAT00000019248	6320.26	21395.3	12412.5	21395.3	0	1
ENSBTAP00000004526	C3H1orf123	4	4	144.78	0.295663	3.38223	C3H1orf123|EntrezGene|Bos taurus chromosome 3 open reading frame, human C1orf123 (C3H1orf123), mRNA. [Source:RefSeq mRNA;Acc:NM_001038130]|3|ENSBTAG00000003484|ENSBTAT00000004526	170295	575979	334448	575979	4	5
ENSBTAP00000022763;ENSBTAP00000022772	ALB	44	44	2740.26	0.296533	3.37231	ALB|UniProtKB Gene Name|Bos taurus albumin (ALB), mRNA. [Source:RefSeq mRNA;Acc:NM_180992]|6|ENSBTAG00000017121|ENSBTAT00000022763	9.03753e+07	3.04774e+08	1.77491e+08	3.04774e+08	76	115
ENSBTAP00000009564	TF	23	23	1543.82	0.298759	3.34718	TF|HGNC Symbol|transferrin [Source:HGNC Symbol;Acc:11740]|1|ENSBTAG00000007273|ENSBTAT00000009564	4.65e+06	1.55644e+07	9.13226e+06	1.55644e+07	28	34
ENSBTAP00000011789	PSMB9	6	5	245.14	0.300452	3.32832	PSMB9|UniProtKB Gene Name|Bos taurus proteasome (prosome, macropain) subunit, beta type, 9 (large multifunctional peptidase 2) (PSMB9), mRNA. [Source:RefSeq mRNA;Acc:NM_001034388]|23|ENSBTAG00000008954|ENSBTAT00000011789	270277	899570	530805	899570	0	5
ENSBTAP00000024015	PSMB10	2	2	222.16	0.301219	3.31984	PSMB10|UniProtKB Gene Name|Bos taurus proteasome (prosome, macropain) subunit, beta type, 10 (PSMB10), mRNA. [Source:RefSeq mRNA;Acc:NM_001034040]|18|ENSBTAG00000018040|ENSBTAT00000024015	224770	746200	441431	746200	4	5
ENSBTAP00000016137	CP	9	9	273.72	0.301788	3.31358	CP|HGNC Symbol|ceruloplasmin (ferroxidase) [Source:HGNC Symbol;Acc:2295]|1|ENSBTAG00000012164|ENSBTAT00000016137	130321	431830	255941	431830	4	9
ENSBTAP00000022378;ENSBTAP00000002051	PPIB	7	7	327.01	0.302218	3.30887	PPIB|UniProtKB Gene Name|Bos taurus peptidylprolyl isomerase B (cyclophilin B) (PPIB), mRNA. [Source:RefSeq mRNA;Acc:NM_174152]|10|ENSBTAG00000016822|ENSBTAT00000022378	2.37665e+06	7.86404e+06	4.66758e+06	7.86404e+06	9	9
ENSBTAP00000047973		2	1	50.1	0.303054	3.29974	||Bos taurus uncharacterized LOC790886 (LOC790886), mRNA. [Source:RefSeq mRNA;Acc:NM_001105027]|16|ENSBTAG00000040409|ENSBTAT00000055302	24676.7	81426.7	48463.2	81426.7	0	1
ENSBTAP00000024107	PEBP1	10	9	744.72	0.303352	3.2965	PEBP1|UniProtKB Gene Name|Bos taurus phosphatidylethanolamine binding protein 1 (PEBP1), mRNA. [Source:RefSeq mRNA;Acc:NM_001033623]|17|ENSBTAG00000018115|ENSBTAT00000024107	5.77107e+06	1.90243e+07	1.1334e+07	1.90243e+07	11	17
ENSBTAP00000001895	ABRACL	1	1	16.55	0.308022	3.24653	ABRACL|UniProtKB Gene Name|Bos taurus ABRA C-terminal like (ABRACL), mRNA. [Source:RefSeq mRNA;Acc:NM_001166561]|9|ENSBTAG00000001446|ENSBTAT00000001895	89257.3	289776	175295	289776	1	1
ENSBTAP00000041125	TFF2	3	3	112.57	0.308054	3.24619	TFF2|UniProtKB Gene Name|Bos taurus trefoil factor 2 (TFF2), mRNA. [Source:RefSeq mRNA;Acc:NM_001083521]|1|ENSBTAG00000030814|ENSBTAT00000043564	111989	363537	219938	363537	0	3
ENSBTAP00000017571	GP5	6	6	223.24	0.3129	3.19591	GP5|HGNC Symbol|glycoprotein V (platelet) [Source:HGNC Symbol;Acc:4443]|1|ENSBTAG00000013203|ENSBTAT00000017571	728318	2.32764e+06	1.43036e+06	2.32764e+06	2	4
ENSBTAP00000004334	HDDC2	2	2	56.73	0.313255	3.19229	HDDC2|UniProtKB Gene Name|Bos taurus HD domain containing 2 (HDDC2), mRNA. [Source:RefSeq mRNA;Acc:NM_001075401]|9|ENSBTAG00000003340|ENSBTAT00000004334	15220	48586.8	29891	48586.8	2	2
ENSBTAP00000004559	GSS	5	5	400.9	0.31464	3.17823	GSS|UniProtKB Gene Name|Bos taurus glutathione synthetase (GSS), mRNA. [Source:RefSeq mRNA;Acc:NM_001015630]|13|ENSBTAG00000003504|ENSBTAT00000004559	199190	633073	391195	633073	2	6
ENSBTAP00000024823	C7H19orf10	2	2	100.95	0.316814	3.15643	C7H19orf10|EntrezGene|Bos taurus chromosome 7 open reading frame, human C19orf10 (C7H19orf10), mRNA. [Source:RefSeq mRNA;Acc:NM_001001164]|7|ENSBTAG00000018655|ENSBTAT00000024823	21768.9	68711.9	42752.5	68711.9	0	1
ENSBTAP00000044368	OXCT1	1	1	62.45	0.319138	3.13344	OXCT1|UniProtKB Gene Name|Bos taurus 3-oxoacid CoA transferase 1 (OXCT1), mRNA. [Source:RefSeq mRNA;Acc:NM_001076070]|20|ENSBTAG00000033186|ENSBTAT00000047142	17271.9	54120.5	33920.7	54120.5	0	2
ENSBTAP00000015199		13	13	488.96	0.319445	3.13043	|||19|ENSBTAG00000011435|ENSBTAT00000015199	599876	1.87787e+06	1.17811e+06	1.87787e+06	4	14
ENSBTAP00000028364	PSMB4	8	8	575.38	0.324412	3.0825	PSMB4|UniProtKB Gene Name|Bos taurus proteasome (prosome, macropain) subunit, beta type, 4 (PSMB4), mRNA. [Source:RefSeq mRNA;Acc:NM_001034266]|3|ENSBTAG00000021288|ENSBTAT00000028364	785614	2.42166e+06	1.54289e+06	2.42166e+06	7	9
ENSBTAP00000007465	ME1	1	1	32.9	0.32711	3.05707	ME1|EntrezGene|NADP-dependent malic enzyme [Source:RefSeq peptide;Acc:NP_001138325]|9|ENSBTAG00000005681|ENSBTAT00000007465	4484.73	13710.2	8807.69	13710.2	0	1
ENSBTAP00000006167	A2M	23	23	993.73	0.328323	3.04578	A2M|UniProtKB Gene Name|Bos taurus alpha-2-macroglobulin (A2M), mRNA. [Source:RefSeq mRNA;Acc:NM_001109795]|5|ENSBTAG00000018137|ENSBTAT00000006167	1.30735e+06	3.98191e+06	2.56755e+06	3.98191e+06	15	25
ENSBTAP00000003072	PSMB2	4	4	160.2	0.329511	3.0348	PSMB2|UniProtKB Gene Name|Bos taurus proteasome (prosome, macropain) subunit, beta type, 2 (PSMB2), mRNA. [Source:RefSeq mRNA;Acc:NM_001015615]|3|ENSBTAG00000002377|ENSBTAT00000003072	308512	936272	605895	936272	2	3
ENSBTAP00000022991	AGP	5	5	264.2	0.329634	3.03367	AGP|UniProtKB Gene Name|Bos taurus orosomucoid 1 (ORM1), mRNA. [Source:RefSeq mRNA;Acc:NM_001040502]|8|ENSBTAG00000017294|ENSBTAT00000022991	717089	2.17541e+06	1.40831e+06	2.17541e+06	5	5
ENSBTAP00000041616		3	2	166.64	0.330617	3.02465	||Uncharacterized protein [Source:UniProtKB/TrEMBL;Acc:F1MLW8]|17|ENSBTAG00000047121|ENSBTAT00000044102	143252	433288	281337	433288	0	1
ENSBTAP00000006806	S100A1	3	2	248.13	0.331215	3.01919	S100A1|UniProtKB Gene Name|Bos taurus S100 calcium binding protein A1 (S100A1), mRNA. [Source:RefSeq mRNA;Acc:NM_001099042]|3|ENSBTAG00000005163|ENSBTAT00000006806	1.3978e+06	4.22021e+06	2.74518e+06	4.22021e+06	3	4
ENSBTAP00000022993	AAMDC	1	1	14.03	0.332848	3.00438	AAMDC|UniProtKB Gene Name|Bos taurus adipogenesis associated, Mth938 domain containing (AAMDC), mRNA. [Source:RefSeq mRNA;Acc:NM_001037473]|29|ENSBTAG00000017298|ENSBTAT00000022993	14478.3	43498.3	28434.3	43498.3	0	1
ENSBTAP00000026358	TPI1	15	14	1280.28	0.333199	3.00121	TPI1|UniProtKB Gene Name|Bos taurus triosephosphate isomerase 1 (TPI1), mRNA. [Source:RefSeq mRNA;Acc:NM_001013589]|5|ENSBTAG00000019782|ENSBTAT00000026358	6.76178e+06	2.02935e+07	1.32796e+07	2.02935e+07	21	37
ENSBTAP00000027339	PARK7	10	10	360.87	0.334095	2.99316	PARK7|UniProtKB Gene Name|Bos taurus parkinson protein 7 (PARK7), mRNA. [Source:RefSeq mRNA;Acc:NM_001015572]|16|ENSBTAG00000020518|ENSBTAT00000027339	1.93116e+06	5.78027e+06	3.79266e+06	5.78027e+06	9	12
ENSBTAP00000017984	C6ORF25	4	4	204.86	0.335123	2.98398	C6ORF25|UniProtKB Gene Name|Bos taurus chromosome 23 open reading frame, human C6orf25 (C23H6orf25), mRNA. [Source:RefSeq mRNA;Acc:NM_001078081]|23|ENSBTAG00000013525|ENSBTAT00000017984	174638	521115	342976	521115	4	4
ENSBTAP00000012773	PSMA6	7	7	319.68	0.338106	2.95765	PSMA6|UniProtKB Gene Name|Bos taurus proteasome (prosome, macropain) subunit, alpha type, 6 (PSMA6), mRNA. [Source:RefSeq mRNA;Acc:NM_001045962]|21|ENSBTAG00000009683|ENSBTAT00000012773	864954	2.55823e+06	1.69871e+06	2.55823e+06	8	7
ENSBTAP00000008986	ASPDH	1	1	16.78	0.340337	2.93826	ASPDH|HGNC Symbol|aspartate dehydrogenase domain containing [Source:HGNC Symbol;Acc:33856]|18|ENSBTAG00000006840|ENSBTAT00000008986	55949.3	164394	109880	164394	1	0
ENSBTAP00000027348;ENSBTAP00000018741	IDH1	5	5	160.89	0.340709	2.93506	IDH1|UniProtKB Gene Name|Bos taurus isocitrate dehydrogenase 1 (NADP+), soluble (IDH1), mRNA. [Source:RefSeq mRNA;Acc:NM_181012]|2|ENSBTAG00000020527|ENSBTAT00000027348	114667	336554	225197	336554	3	6
ENSBTAP00000006760;ENSBTAP00000023541	PSMA7	8	8	424.79	0.342888	2.91641	PSMA7|UniProtKB Gene Name|Bos taurus proteasome (prosome, macropain) subunit, alpha type, 7 (PSMA7), mRNA. [Source:RefSeq mRNA;Acc:NM_001034233]|13|ENSBTAG00000005127|ENSBTAT00000006760	1.48867e+06	4.34156e+06	2.92364e+06	4.34156e+06	8	10
ENSBTAP00000021436	H2AFY	4	2	262.4	0.346673	2.88456	H2AFY|UniProtKB Gene Name|Bos taurus H2A histone family, member Y (H2AFY), mRNA. [Source:RefSeq mRNA;Acc:NM_001046340]|7|ENSBTAG00000016105|ENSBTAT00000021436	95941.6	276749	188422	276749	0	2
ENSBTAP00000028699	CROT	2	2	70.68	0.34764	2.87654	CROT|EntrezGene|Bos taurus carnitine O-octanoyltransferase (CROT), mRNA. [Source:RefSeq mRNA;Acc:NM_177494]|4|ENSBTAG00000021535|ENSBTAT00000028699	33725.8	97013.5	66235	97013.5	1	3
ENSBTAP00000003636	PSMA3	5	5	301.12	0.348995	2.86537	PSMA3|UniProtKB Gene Name|Bos taurus proteasome (prosome, macropain) subunit, alpha type, 3 (PSMA3), mRNA. [Source:RefSeq mRNA;Acc:NM_001034235]|10|ENSBTAG00000002808|ENSBTAT00000003636	655692	1.8788e+06	1.28773e+06	1.8788e+06	4	7
ENSBTAP00000019702	ENOPH1	3	3	171.74	0.353846	2.82609	ENOPH1|UniProtKB Gene Name|Bos taurus enolase-phosphatase 1 (ENOPH1), mRNA. [Source:RefSeq mRNA;Acc:NM_001075875]|6|ENSBTAG00000014805|ENSBTAT00000019702	128587	363400	252536	363400	0	3
ENSBTAP00000022232	NPEPL1	6	5	226.07	0.353893	2.82571	NPEPL1|EntrezGene|Bos taurus aminopeptidase-like 1 (NPEPL1), mRNA. [Source:RefSeq mRNA;Acc:NM_001034297]|13|ENSBTAG00000016724|ENSBTAT00000022232	122934	347376	241433	347376	2	6
ENSBTAP00000026118	LDHB	12	9	515.28	0.357555	2.79677	LDHB|UniProtKB Gene Name|Bos taurus lactate dehydrogenase B (LDHB), mRNA. [Source:RefSeq mRNA;Acc:NM_174100]|5|ENSBTAG00000019603|ENSBTAT00000026118	4.66686e+06	1.30521e+07	9.16537e+06	1.30521e+07	8	12
ENSBTAP00000044462	BGN	6	6	233.11	0.357954	2.79365	BGN|UniProtKB Gene Name|Bos taurus biglycan (BGN), mRNA. [Source:RefSeq mRNA;Acc:NM_178318]|X|ENSBTAG00000005250|ENSBTAT00000047242	261406	730277	513382	730277	5	7
ENSBTAP00000028712	PHPT1	1	1	15.61	0.358292	2.79102	PHPT1|UniProtKB Gene Name|Bos taurus phosphohistidine phosphatase 1 (PHPT1), mRNA. [Source:RefSeq mRNA;Acc:NM_001076516]|11|ENSBTAG00000021549|ENSBTAT00000028712	14511.5	40501.8	28499.5	40501.8	0	1
ENSBTAP00000027793	SERPINF2	2	2	36.82	0.361073	2.76952	SERPINF2|UniProtKB Gene Name|Bos taurus serpin peptidase inhibitor, clade F (alpha-2 antiplasmin, pigment epithelium derived factor), member 2 (SERPINF2), mRNA. [Source:RefSeq mRNA;Acc:NM_174670]|19|ENSBTAG00000020859|ENSBTAT00000027793	44017.9	121909	86448	121909	0	2
ENSBTAP00000042184	LXN	1	1	108.03	0.362868	2.75582	LXN|EntrezGene|Bos taurus latexin (LXN), mRNA. [Source:RefSeq mRNA;Acc:NM_001080340]|1|ENSBTAG00000009336|ENSBTAT00000044711	41008.8	113013	80538.3	113013	3	3
ENSBTAP00000002658	PLOD1	3	2	148.14	0.365221	2.73806	PLOD1|HGNC Symbol|procollagen-lysine, 2-oxoglutarate 5-dioxygenase 1 [Source:HGNC Symbol;Acc:9081]|16|ENSBTAG00000002052|ENSBTAT00000002658	18300.1	50106.9	35940.1	50106.9	1	3
ENSBTAP00000010108	PSMB1	6	6	352.84	0.365711	2.7344	PSMB1|EntrezGene|Bos taurus proteasome (prosome, macropain) subunit, beta type, 1 (PSMB1), mRNA. [Source:RefSeq mRNA;Acc:NM_001038539]|9|ENSBTAG00000007685|ENSBTAT00000010108	561222	1.53461e+06	1.1022e+06	1.53461e+06	4	9
ENSBTAP00000053837	ADAMTS6	1	1	18.2	0.367345	2.72224	ADAMTS6|HGNC Symbol|ADAM metallopeptidase with thrombospondin type 1 motif, 6 [Source:HGNC Symbol;Acc:222]|20|ENSBTAG00000016963|ENSBTAT00000061189	38164.9	103894	74953.1	103894	1	0
ENSBTAP00000009440	GOT2	5	5	255.14	0.368107	2.7166	GOT2|UniProtKB Gene Name|Bos taurus glutamic-oxaloacetic transaminase 2, mitochondrial (aspartate aminotransferase 2) (GOT2), mRNA. [Source:RefSeq mRNA;Acc:NM_174806]|18|ENSBTAG00000007172|ENSBTAT00000009440	302517	821820	594122	821820	3	5
ENSBTAP00000007589	PGM2	16	16	752.21	0.370376	2.69996	PGM2|UniProtKB Gene Name|PGM2 protein; Uncharacterized protein [Source:UniProtKB/TrEMBL;Acc:A6QQ11]|6|ENSBTAG00000005773|ENSBTAT00000007589	2.27758e+06	6.14938e+06	4.473e+06	6.14938e+06	14	22
ENSBTAP00000009800	CFB	9	9	447.36	0.374655	2.66913	CFB|UniProtKB Gene Name|Bos taurus complement factor B (CFB), mRNA. [Source:RefSeq mRNA;Acc:NM_001040526]|23|ENSBTAG00000046158|ENSBTAT00000009800	444345	1.18601e+06	872662	1.18601e+06	4	10
ENSBTAP00000006959	CHERP	1	1	15.59	0.37572	2.66156	CHERP|UniProtKB Gene Name|Bos taurus calcium homeostasis endoplasmic reticulum protein (CHERP), mRNA. [Source:RefSeq mRNA;Acc:NM_001109798]|7|ENSBTAG00000005289|ENSBTAT00000006959	363169	966595	713238	966595	0	1
ENSBTAP00000004984	PSMB3	4	4	335.23	0.376235	2.65791	PSMB3|UniProtKB Gene Name|Bos taurus proteasome (prosome, macropain) subunit, beta type, 3 (PSMB3), mRNA. [Source:RefSeq mRNA;Acc:NM_001034596]|19|ENSBTAG00000003830|ENSBTAT00000004984	689832	1.83351e+06	1.35478e+06	1.83351e+06	6	7
ENSBTAP00000021833	LTA4H	19	18	1158.66	0.376492	2.6561	LTA4H|UniProtKB Gene Name|Bos taurus leukotriene A4 hydrolase (LTA4H), mRNA. [Source:RefSeq mRNA;Acc:NM_001034280]|5|ENSBTAG00000016415|ENSBTAT00000021833	1.83016e+06	4.8611e+06	3.59431e+06	4.8611e+06	16	20
ENSBTAP00000040442;ENSBTAP00000001383;ENSBTAP00000040444		3	3	60.71	0.377203	2.65109	||Bos taurus amine oxidase, copper containing 3 (vascular adhesion protein 1) (AOC3), mRNA. [Source:RefSeq mRNA;Acc:NM_181002]|19|ENSBTAG00000030333|ENSBTAT00000042831	27307.8	72395.4	53630.5	72395.4	0	3
ENSBTAP00000021909	CALU	1	1	24.41	0.3786	2.64131	CALU|HGNC Symbol|calumenin [Source:HGNC Symbol;Acc:1458]|4|ENSBTAG00000016481|ENSBTAT00000021909	12545.7	33137	24638.8	33137	0	1
ENSBTAP00000007860	LAP3	20	20	1200.91	0.378861	2.63949	LAP3|UniProtKB Gene Name|Bos taurus leucine aminopeptidase 3 (LAP3), mRNA. [Source:RefSeq mRNA;Acc:NM_174098]|6|ENSBTAG00000005989|ENSBTAT00000007860	1.50116e+06	3.96231e+06	2.94818e+06	3.96231e+06	9	22
ENSBTAP00000026074	CD151	1	1	20.72	0.379033	2.63829	CD151|UniProtKB Gene Name|Bos taurus CD151 molecule (Raph blood group) (CD151), mRNA. [Source:RefSeq mRNA;Acc:NM_001035347]|29|ENSBTAG00000019569|ENSBTAT00000026074	2819.43	7438.49	5537.16	7438.49	0	1
ENSBTAP00000010674	CD99	1	1	66.73	0.380497	2.62814	CD99|HGNC Symbol|CD99 molecule [Source:HGNC Symbol;Acc:7082]|X|ENSBTAG00000008114|ENSBTAT00000010674	46331.7	121766	90992	121766	0	1
ENSBTAP00000022411	YWHAB	11	7	809.86	0.381753	2.6195	YWHAB|UniProtKB Gene Name|Bos taurus tyrosine 3-monooxygenase/tryptophan 5-monooxygenase activation protein, beta polypeptide (YWHAB), mRNA. [Source:RefSeq mRNA;Acc:NM_174794]|13|ENSBTAG00000016846|ENSBTAT00000022411	3.95736e+06	1.03663e+07	7.77197e+06	1.03663e+07	12	14
ENSBTAP00000018092	WDR1	19	19	1406.94	0.382747	2.61269	WDR1|HGNC Symbol|WD repeat domain 1 [Source:HGNC Symbol;Acc:12754]|6|ENSBTAG00000013607|ENSBTAT00000018092	8.47657e+06	2.21467e+07	1.66474e+07	2.21467e+07	28	40
ENSBTAP00000016346;ENSBTAP00000052701	PNP	7	7	447.16	0.382816	2.61222	PNP|UniProtKB Gene Name|Bos taurus purine nucleoside phosphorylase (PNP), mRNA. [Source:RefSeq mRNA;Acc:NM_001007818]|10|ENSBTAG00000012317|ENSBTAT00000016346	876718	2.29018e+06	1.72181e+06	2.29018e+06	5	7
ENSBTAP00000018473	TXNRD1	10	10	628.67	0.384068	2.60371	TXNRD1|UniProtKB Gene Name|Bos taurus thioredoxin reductase 1 (TXNRD1), mRNA. [Source:RefSeq mRNA;Acc:NM_174625]|5|ENSBTAG00000013912|ENSBTAT00000018473	535128	1.39332e+06	1.05095e+06	1.39332e+06	9	21
ENSBTAP00000016093	GDI1	21	16	1092.84	0.385224	2.5959	GDI1|UniProtKB Gene Name|Bos taurus GDP dissociation inhibitor 1 (GDI1), mRNA. [Source:RefSeq mRNA;Acc:NM_174064]|X|ENSBTAG00000012125|ENSBTAT00000016093	3.75969e+06	9.75975e+06	7.38375e+06	9.75975e+06	13	24
ENSBTAP00000045984	GCLC	3	2	102.25	0.387052	2.58363	GCLC|UniProtKB Gene Name|Bos taurus glutamate-cysteine ligase, catalytic subunit (GCLC), mRNA. [Source:RefSeq mRNA;Acc:NM_001083674]|23|ENSBTAG00000015571|ENSBTAT00000049040	32278	83394.6	63391.7	83394.6	0	2
ENSBTAP00000009363	GSR	8	8	354.29	0.389051	2.57036	GSR|EntrezGene|Bos taurus glutathione reductase (GSR), mRNA. [Source:RefSeq mRNA;Acc:NM_001114190]|27|ENSBTAG00000007115|ENSBTAT00000009363	776568	1.99606e+06	1.52512e+06	1.99606e+06	4	10
ENSBTAP00000013173	INTB3	17	17	1102.03	0.395461	2.5287	INTB3|UniProtKB Gene Name|Bos taurus integrin, beta 3 (platelet glycoprotein IIIa, antigen CD61) (ITGB3), mRNA. [Source:RefSeq mRNA;Acc:NM_001206490]|19|ENSBTAG00000009987|ENSBTAT00000013173	2.7319e+06	6.90815e+06	5.36526e+06	6.90815e+06	15	22
ENSBTAP00000019538	LGB	3	3	120.76	0.395461	2.5287	LGB|UniProtKB Gene Name|Bos taurus progestagen-associated endometrial protein (PAEP), mRNA. [Source:RefSeq mRNA;Acc:NM_173929]|11|ENSBTAG00000014678|ENSBTAT00000019538	171319	433213	336458	433213	3	3
ENSBTAP00000023218	GNS	2	2	77.59	0.396207	2.52393	GNS|EntrezGene|Bos taurus glucosamine (N-acetyl)-6-sulfatase (GNS), mRNA. [Source:RefSeq mRNA;Acc:NM_001075562]|5|ENSBTAG00000017465|ENSBTAT00000023218	26506.1	66899.5	52056	66899.5	0	1
ENSBTAP00000011521	ALDH2	1	1	32.7	0.398032	2.51236	ALDH2|UniProtKB Gene Name|Bos taurus aldehyde dehydrogenase 2 family (mitochondrial) (ALDH2), mRNA. [Source:RefSeq mRNA;Acc:NM_001075367]|17|ENSBTAG00000008743|ENSBTAT00000011521	14845	37296	29154.5	37296	1	1
ENSBTAP00000027893	ANXA11	2	2	134.59	0.398436	2.50981	ANXA11|EntrezGene|annexin A11 [Source:RefSeq peptide;Acc:NP_776927]|28|ENSBTAG00000020940|ENSBTAT00000027893	37441	93969.8	73531.4	93969.8	0	2
ENSBTAP00000049659	QDPR	2	2	122.98	0.399432	2.50355	QDPR|UniProtKB Gene Name|Bos taurus quinoid dihydropteridine reductase (QDPR), mRNA. [Source:RefSeq mRNA;Acc:NM_001076492]|6|ENSBTAG00000040333|ENSBTAT00000055681	33208.1	83138.2	65218.2	83138.2	0	2
ENSBTAP00000003719	RPIA	1	1	32.69	0.400611	2.49619	RPIA|UniProtKB Gene Name|Bos taurus ribose 5-phosphate isomerase A (RPIA), mRNA. [Source:RefSeq mRNA;Acc:NM_001035433]|11|ENSBTAG00000002866|ENSBTAT00000003719	23658.7	59056.6	46464	59056.6	0	1
ENSBTAP00000003955	PSMB8	4	4	168.65	0.400643	2.49599	PSMB8|UniProtKB Gene Name|Bos taurus proteasome (prosome, macropain) subunit, beta type, 8 (large multifunctional peptidase 7) (PSMB8), mRNA. [Source:RefSeq mRNA;Acc:NM_001040480]|23|ENSBTAG00000003039|ENSBTAT00000003955	250384	624957	491737	624957	3	3
ENSBTAP00000032779	YWHAQ	12	7	810.89	0.400903	2.49437	YWHAQ|UniProtKB Gene Name|Bos taurus tyrosine 3-monooxygenase/tryptophan 5-monooxygenase activation protein, theta polypeptide (YWHAQ), mRNA. [Source:RefSeq mRNA;Acc:NM_001078127]|11|ENSBTAG00000002108|ENSBTAT00000032851	1.77827e+06	4.43565e+06	3.49239e+06	4.43565e+06	6	12
ENSBTAP00000017575	IL1RAP	1	1	28.17	0.405872	2.46383	IL1RAP|UniProtKB Gene Name|Bos taurus interleukin 1 receptor accessory protein (IL1RAP), mRNA. [Source:RefSeq mRNA;Acc:NM_001076155]|1|ENSBTAG00000013205|ENSBTAT00000017575	2803.83	6908.16	5506.52	6908.16	0	1
ENSBTAP00000024695	MGC137211	2	2	100.05	0.40661	2.45936	MGC137211|EntrezGene|Bos taurus protein HP-25 homolog 2 (MGC137211), mRNA. [Source:RefSeq mRNA;Acc:NM_001046079]|5|ENSBTAG00000018556|ENSBTAT00000024695	159906	393266	314044	393266	2	3
ENSBTAP00000027661;ENSBTAP00000044117	SELP	5	5	159.08	0.409676	2.44095	SELP|UniProtKB Gene Name|Bos taurus selectin P (granule membrane protein 140kDa, antigen CD62) (SELP), mRNA. [Source:RefSeq mRNA;Acc:NM_174183]|16|ENSBTAG00000020755|ENSBTAT00000027661	636824	1.55446e+06	1.25068e+06	1.55446e+06	2	3
ENSBTAP00000018708	FGFR2	1	1	14.36	0.413377	2.4191	FGFR2|UniProtKB Gene Name|fibroblast growth factor receptor 2 [Source:RefSeq peptide;Acc:NP_001192239]|26|ENSBTAG00000014064|ENSBTAT00000018708	52557.9	127143	103220	127143	0	1
ENSBTAP00000021156;ENSBTAP00000052015	ITGB1	7	7	271.69	0.415904	2.4044	ITGB1|UniProtKB Gene Name|Bos taurus integrin, beta 1 (fibronectin receptor, beta polypeptide, antigen CD29 includes MDF2, MSK12) (ITGB1), mRNA. [Source:RefSeq mRNA;Acc:NM_174368]|13|ENSBTAG00000015910|ENSBTAT00000021156	171124	411452	336076	411452	3	8
ENSBTAP00000010928;ENSBTAP00000054770	FKBP1A	4	3	275.62	0.418069	2.39195	FKBP1A|UniProtKB Gene Name|Bos taurus FK506 binding protein 1A, 12kDa (FKBP1A), mRNA. [Source:RefSeq mRNA;Acc:NM_001035456]|13|ENSBTAG00000008303|ENSBTAT00000010928	702181	1.67958e+06	1.37903e+06	1.67958e+06	3	4
ENSBTAP00000012523	DBI	3	3	136.73	0.418405	2.39003	DBI|UniProtKB Gene Name|Bos taurus diazepam binding inhibitor (GABA receptor modulator, acyl-CoA binding protein) (DBI), mRNA. [Source:RefSeq mRNA;Acc:NM_001113321]|2|ENSBTAG00000009517|ENSBTAT00000012523	667543	1.59545e+06	1.31101e+06	1.59545e+06	4	5
ENSBTAP00000025501	GLOD4	6	6	255.96	0.419762	2.3823	GLOD4|HGNC Symbol|glyoxalase domain containing 4 [Source:HGNC Symbol;Acc:14111]|19|ENSBTAG00000019160|ENSBTAT00000025501	439796	1.04773e+06	863728	1.04773e+06	3	4
ENSBTAP00000026834	DPP3	6	6	298.46	0.423902	2.35904	DPP3|HGNC Symbol|dipeptidyl-peptidase 3 [Source:HGNC Symbol;Acc:3008]|29|ENSBTAG00000022242|ENSBTAT00000026834	273688	645641	537504	645641	4	5
ENSBTAP00000032310	PROS1	7	7	236.59	0.424307	2.35679	PROS1|UniProtKB Gene Name|Bos taurus protein S (alpha) (PROS1), mRNA. [Source:RefSeq mRNA;Acc:NM_174438]|1|ENSBTAG00000023652|ENSBTAT00000032377	231725	546126	455091	546126	4	7
ENSBTAP00000023029	SUMO3	1	1	48.28	0.427765	2.33773	SUMO3|UniProtKB Gene Name|Bos taurus SMT3 suppressor of mif two 3 homolog 3 (S. cerevisiae) (SUMO3), mRNA. [Source:RefSeq mRNA;Acc:NM_001076449]|1|ENSBTAG00000017321|ENSBTAT00000023029	92642.1	216572	181942	216572	1	1
ENSBTAP00000011447;ENSBTAP00000003234	LDHA	17	13	793.09	0.428914	2.33147	LDHA|UniProtKB Gene Name|Bos taurus lactate dehydrogenase A (LDHA), mRNA. [Source:RefSeq mRNA;Acc:NM_174099]|29|ENSBTAG00000008683|ENSBTAT00000011447	3.31872e+06	7.73749e+06	6.51773e+06	7.73749e+06	13	16
ENSBTAP00000022960	ITGA6	8	8	482.95	0.432001	2.31481	ITGA6|HGNC Symbol|integrin, alpha 6 [Source:HGNC Symbol;Acc:6142]|2|ENSBTAG00000017266|ENSBTAT00000022960	238115	551192	467641	551192	2	9
ENSBTAP00000056049	IGLL1	2	2	120.56	0.43575	2.29489	IGLL1|EntrezGene|Bos taurus immunoglobulin lambda-like polypeptide 1 (IGLL1), mRNA. [Source:RefSeq mRNA;Acc:NM_001083800]|17|ENSBTAG00000031160|ENSBTAT00000065780	652318	1.497e+06	1.28111e+06	1.497e+06	2	3
ENSBTAP00000017416	ALDOC	15	10	862.73	0.436278	2.29212	ALDOC|UniProtKB Gene Name|Bos taurus aldolase C, fructose-bisphosphate (ALDOC), mRNA. [Source:RefSeq mRNA;Acc:NM_001097984]|19|ENSBTAG00000013099|ENSBTAT00000017416	1.59392e+06	3.65345e+06	3.13034e+06	3.65345e+06	9	15
ENSBTAP00000010741;ENSBTAP00000010738	ITGA2B	22	22	1756.64	0.437036	2.28814	ITGA2B|UniProtKB Gene Name|Bos taurus integrin, alpha 2b (platelet glycoprotein IIb of IIb/IIIa complex, antigen CD41) (ITGA2B), mRNA. [Source:RefSeq mRNA;Acc:NM_001014929]|19|ENSBTAG00000008165|ENSBTAT00000010741	4.93379e+06	1.12892e+07	9.6896e+06	1.12892e+07	29	38
ENSBTAP00000046068	TSTA3	1	1	60.53	0.43931	2.2763	TSTA3|UniProtKB Gene Name|Bos taurus tissue specific transplantation antigen P35B (TSTA3), mRNA. [Source:RefSeq mRNA;Acc:NM_001046139]|14|ENSBTAG00000034691|ENSBTAT00000049133	24656.7	56126	48424	56126	0	1
ENSBTAP00000010451	MVP	3	3	141.37	0.440161	2.2719	MVP|EntrezGene|Bos taurus major vault protein (MVP), mRNA. [Source:RefSeq mRNA;Acc:NM_001035317]|25|ENSBTAG00000007952|ENSBTAT00000010451	89847.1	204123	176453	204123	1	4
ENSBTAP00000052671;ENSBTAP00000024268	STOM	5	5	263.18	0.440259	2.27139	STOM|HGNC Symbol|stomatin [Source:HGNC Symbol;Acc:3383]|8|ENSBTAG00000038375|ENSBTAT00000052503	179453	407607	352432	407607	3	6
ENSBTAP00000013127	PGP	1	1	16.35	0.442779	2.25846	PGP|UniProtKB Gene Name|Bos taurus phosphoglycolate phosphatase (PGP), mRNA. [Source:RefSeq mRNA;Acc:NM_001038172]|25|ENSBTAG00000009951|ENSBTAT00000013127	32127.6	72559	63096.2	72559	0	1
ENSBTAP00000016708	HSPD1	7	6	248.39	0.444368	2.25039	HSPD1|HGNC Symbol|heat shock 60kDa protein 1 (chaperonin) [Source:HGNC Symbol;Acc:5261]|2|ENSBTAG00000012586|ENSBTAT00000016708	259429	583814	509499	583814	2	3
ENSBTAP00000006106	NME1	5	2	331.71	0.444689	2.24876	NME1|EntrezGene|Bos taurus non-metastatic cells 1, protein (NM23A) expressed in (NME1), transcript variant 2, mRNA. [Source:RefSeq mRNA;Acc:NM_205777]|19|ENSBTAG00000004651|ENSBTAT00000006106	480963	1.08157e+06	944576	1.08157e+06	3	3
ENSBTAP00000000683	CSTB	1	1	100.63	0.444735	2.24853	CSTB|UniProtKB Gene Name|Bos taurus cystatin B (stefin B) (CSTB), mRNA. [Source:RefSeq mRNA;Acc:NM_001037461]|1|ENSBTAG00000000524|ENSBTAT00000000683	222189	499600	436363	499600	1	1
ENSBTAP00000037834	MGC137014	2	2	145.75	0.447694	2.23367	MGC137014|EntrezGene|Bos taurus protein HP-20 homolog (MGC137014), mRNA. [Source:RefSeq mRNA;Acc:NM_001046584]|5|ENSBTAG00000026666|ENSBTAT00000038015	138138	308555	271294	308555	3	4
ENSBTAP00000014649	PTGR1	6	6	204.47	0.449991	2.22227	PTGR1|EntrezGene|Bos taurus prostaglandin reductase 1 (PTGR1), mRNA. [Source:RefSeq mRNA;Acc:NM_001035281]|8|ENSBTAG00000011027|ENSBTAT00000014649	263431	585413	517359	585413	3	4
ENSBTAP00000014279	PPM1E	1	1	15.16	0.450291	2.22079	PPM1E|HGNC Symbol|protein phosphatase, Mg2+/Mn2+ dependent, 1E [Source:HGNC Symbol;Acc:19322]|19|ENSBTAG00000010788|ENSBTAT00000014279	2.05729e+06	4.56881e+06	4.04038e+06	4.56881e+06	1	0
ENSBTAP00000001346	SLK	2	2	66.43	0.450362	2.22044	SLK|HGNC Symbol|STE20-like kinase [Source:HGNC Symbol;Acc:11088]|26|ENSBTAG00000001017|ENSBTAT00000001346	15648.6	34746.7	30732.7	34746.7	0	2
ENSBTAP00000009923	GLUD1	5	5	244.72	0.450761	2.21847	GLUD1|UniProtKB Gene Name|Glutamate dehydrogenase 1, mitochondrial [Source:UniProtKB/Swiss-Prot;Acc:P00366]|28|ENSBTAG00000007540|ENSBTAT00000009923	61304.6	136003	120398	136003	0	2
ENSBTAP00000022710	CTSL2	1	1	88.84	0.455082	2.19741	CTSL2|UniProtKB Gene Name|Bos taurus cathepsin L2 (CTSL2), mRNA. [Source:RefSeq mRNA;Acc:NM_174032]|8|ENSBTAG00000017077|ENSBTAT00000022710	43271.6	95085.2	84982.3	95085.2	1	1
ENSBTAP00000043129	KYNU	1	1	13.86	0.456018	2.1929	KYNU|HGNC Symbol|kynureninase [Source:HGNC Symbol;Acc:6469]|2|ENSBTAG00000032277|ENSBTAT00000045767	9080.8	19913.3	17834	19913.3	0	1
ENSBTAP00000019643	CD9	2	2	128.98	0.46011	2.17339	CD9|UniProtKB Gene Name|Bos taurus CD9 molecule (CD9), mRNA. [Source:RefSeq mRNA;Acc:NM_173900]|5|ENSBTAG00000014764|ENSBTAT00000019643	1.77833e+06	3.86502e+06	3.49252e+06	3.86502e+06	3	7
ENSBTAP00000040954		1	1	38.09	0.462692	2.16127	||Bos taurus protein HP-25 homolog 1 (LOC511240), mRNA. [Source:RefSeq mRNA;Acc:NM_001046080]|5|ENSBTAG00000030683|ENSBTAT00000043378	121797	263237	239201	263237	1	1
ENSBTAP00000008569	SOD2	2	2	152.56	0.46373	2.15643	SOD2|UniProtKB Gene Name|Bos taurus superoxide dismutase 2, mitochondrial (SOD2), mRNA. [Source:RefSeq mRNA;Acc:NM_201527]|9|ENSBTAG00000006523|ENSBTAT00000008569	331390	714618	650825	714618	2	2
ENSBTAP00000023836	CD58	3	3	134.26	0.464845	2.15125	CD58|UniProtKB Gene Name|CD58 protein; Uncharacterized protein [Source:UniProtKB/TrEMBL;Acc:A7YW37]|3|ENSBTAG00000040131|ENSBTAT00000023836	216197	465095	424596	465095	0	3
ENSBTAP00000005730	CS	2	2	69.99	0.464998	2.15055	CS|UniProtKB Gene Name|Bos taurus citrate synthase (CS), mRNA. [Source:RefSeq mRNA;Acc:NM_001044721]|5|ENSBTAG00000004371|ENSBTAT00000005730	91371.7	196499	179447	196499	1	1
ENSBTAP00000042228	UGP2	6	6	330.76	0.467265	2.14011	UGP2|UniProtKB Gene Name|Bos taurus UDP-glucose pyrophosphorylase 2 (UGP2), mRNA. [Source:RefSeq mRNA;Acc:NM_174212]|11|ENSBTAG00000000111|ENSBTAT00000044762	534950	1.14485e+06	1.0506e+06	1.14485e+06	4	9
ENSBTAP00000006754	PSMD1	1	1	15.21	0.467499	2.13904	PSMD1|UniProtKB Gene Name|Bos taurus proteasome (prosome, macropain) 26S subunit, non-ATPase, 1 (PSMD1), mRNA. [Source:RefSeq mRNA;Acc:NM_001101077]|2|ENSBTAG00000005119|ENSBTAT00000006754	48099.1	102886	94463.1	102886	1	0
ENSBTAP00000031165	IGLL1	5	4	375.81	0.471195	2.12226	IGLL1|EntrezGene|Bos taurus immunoglobulin lambda-like polypeptide 1 (IGLL1), mRNA. [Source:RefSeq mRNA;Acc:NM_001083800]|17|ENSBTAG00000031160|ENSBTAT00000031209	8.00281e+06	1.69841e+07	1.57169e+07	1.69841e+07	13	13
ENSBTAP00000015548	IMPA1	5	5	203.57	0.474082	2.10934	IMPA1|UniProtKB Gene Name|Bos taurus inositol(myo)-1(or 4)-monophosphatase 1 (IMPA1), mRNA. [Source:RefSeq mRNA;Acc:NM_174361]|14|ENSBTAG00000011709|ENSBTAT00000015548	237537	501046	466505	501046	1	5
ENSBTAP00000009699	MIF	2	2	104.46	0.477368	2.09482	MIF|UniProtKB Gene Name|Bos taurus macrophage migration inhibitory factor (glycosylation-inhibiting factor) (MIF), mRNA. [Source:RefSeq mRNA;Acc:NM_001033608]|17|ENSBTAG00000007375|ENSBTAT00000009699	108431	227143	212951	227143	2	2
ENSBTAP00000007943	P4HB	16	15	760.63	0.491401	2.035	P4HB|UniProtKB Gene Name|Bos taurus prolyl 4-hydroxylase, beta polypeptide (P4HB), mRNA. [Source:RefSeq mRNA;Acc:NM_174135]|19|ENSBTAG00000006045|ENSBTAT00000007943	2.36206e+06	4.80678e+06	4.63891e+06	4.80678e+06	21	16
ENSBTAP00000008386	GPI	18	17	992.98	0.493079	2.02807	GPI|UniProtKB Gene Name|Bos taurus glucose-6-phosphate isomerase (GPI), mRNA. [Source:RefSeq mRNA;Acc:NM_001040471]|18|ENSBTAG00000006396|ENSBTAT00000008386	2.28302e+06	4.63013e+06	4.48369e+06	4.63013e+06	18	25
ENSBTAP00000008335	HP	1	1	35.61	0.494446	2.02247	HP|UniProtKB Gene Name|Bos taurus haptoglobin (HP), mRNA. [Source:RefSeq mRNA;Acc:NM_001040470]|18|ENSBTAG00000006354|ENSBTAT00000008335	11533.2	23325.6	22650.4	23325.6	0	2
ENSBTAP00000024203	PDXK	4	4	221.07	0.496181	2.01539	PDXK|UniProtKB Gene Name|Bos taurus pyridoxal (pyridoxine, vitamin B6) kinase (PDXK), mRNA. [Source:RefSeq mRNA;Acc:NM_001075651]|1|ENSBTAG00000018186|ENSBTAT00000024203	165186	332914	324412	332914	2	5
ENSBTAP00000006383	PRDX6	21	20	1330.07	0.498658	2.00538	PRDX6|UniProtKB Gene Name|Bos taurus peroxiredoxin 6 (PRDX6), mRNA. [Source:RefSeq mRNA;Acc:NM_174643]|16|ENSBTAG00000004855|ENSBTAT00000006383	2.40487e+07	4.82267e+07	4.72298e+07	4.82267e+07	35	41
ENSBTAP00000027246	THOP1	2	2	103.7	0.49907	2.00373	THOP1|UniProtKB Gene Name|Bos taurus thimet oligopeptidase 1 (THOP1), mRNA. [Source:RefSeq mRNA;Acc:NM_001033991]|7|ENSBTAG00000020446|ENSBTAT00000027246	35235.3	70601.9	69199.5	70601.9	1	3
ENSBTAP00000013734	C1QBP	1	1	57.67	0.505848	1.97688	C1QBP|UniProtKB Gene Name|Bos taurus complement component 1, q subcomponent binding protein (C1QBP), mRNA. [Source:RefSeq mRNA;Acc:NM_001034527]|19|ENSBTAG00000012739|ENSBTAT00000013734	69137.6	136677	135781	136677	1	1
ENSBTAP00000013650	TALDO1	4	4	247.57	0.51101	1.95691	TALDO1|UniProtKB Gene Name|Bos taurus transaldolase 1 (TALDO1), mRNA. [Source:RefSeq mRNA;Acc:NM_001035283]|29|ENSBTAG00000010336|ENSBTAT00000013650	1.6659e+06	3.26001e+06	3.27171e+06	3.26001e+06	5	4
ENSBTAP00000019547;ENSBTAP00000055448	HPRT1	5	5	215.74	0.513622	1.94696	HPRT1|UniProtKB Gene Name|Bos taurus hypoxanthine phosphoribosyltransferase 1 (HPRT1), mRNA. [Source:RefSeq mRNA;Acc:NM_001034035]|X|ENSBTAG00000014685|ENSBTAT00000019547	293929	572266	577255	572266	5	5
ENSBTAP00000025810;ENSBTAP00000013453;ENSBTAP00000049648;ENSBTAP00000054759;ENSBTAP00000055238		7	7	474.66	0.51556	1.93964	|||15|ENSBTAG00000032259|ENSBTAT00000025810	2.61155e+07	5.06546e+07	5.12889e+07	5.06546e+07	15	24
ENSBTAP00000028902	FH	6	6	292.07	0.517402	1.93273	FH|UniProtKB Gene Name|Bos taurus fumarate hydratase (FH), mRNA. [Source:RefSeq mRNA;Acc:NM_001075803]|16|ENSBTAG00000021688|ENSBTAT00000028902	211637	409038	415640	409038	1	6
ENSBTAP00000015499;ENSBTAP00000002124	HIST1H1C	4	4	179.11	0.517919	1.93081	HIST1H1C|UniProtKB Gene Name|Bos taurus histone cluster 1, H1c (HIST1H1C), mRNA. [Source:RefSeq mRNA;Acc:NM_001083425]|23|ENSBTAG00000011677|ENSBTAT00000015499	7.71301e+06	1.48923e+07	1.51478e+07	1.48923e+07	8	7
ENSBTAP00000022576;ENSBTAP00000005802	H2AFV	3	1	211.47	0.519534	1.9248	H2AFV|UniProtKB Gene Name|Bos taurus H2A histone family, member V (H2AFV), mRNA. [Source:RefSeq mRNA;Acc:NM_001038197]|4|ENSBTAG00000016975|ENSBTAT00000022576	52653.4	101347	103408	101347	2	1
ENSBTAP00000039209	RSU1	9	9	385.78	0.520132	1.92259	RSU1|UniProtKB Gene Name|Bos taurus Ras suppressor protein 1 (RSU1), mRNA. [Source:RefSeq mRNA;Acc:NM_001040601]|13|ENSBTAG00000027446|ENSBTAT00000039415	7.32416e+06	1.40813e+07	1.43841e+07	1.40813e+07	12	15
ENSBTAP00000008609;ENSBTAP00000010356	HDGF	6	5	322.21	0.521717	1.91675	HDGF|UniProtKB Gene Name|Bos taurus hepatoma-derived growth factor (HDGF), mRNA. [Source:RefSeq mRNA;Acc:NM_175832]|3|ENSBTAG00000039793|ENSBTAT00000008609	622861	1.19387e+06	1.22325e+06	1.19387e+06	5	6
ENSBTAP00000016884	GLO1	2	2	47.38	0.524549	1.9064	GLO1|UniProtKB Gene Name|Bos taurus glyoxalase I (GLO1), mRNA. [Source:RefSeq mRNA;Acc:NM_001083496]|23|ENSBTAG00000012703|ENSBTAT00000016884	64479.2	122923	126632	122923	1	1
ENSBTAP00000009471;ENSBTAP00000011811;ENSBTAP00000050955;ENSBTAP00000052035		7	5	341.03	0.526067	1.9009	||Histone H2A [Source:UniProtKB/TrEMBL;Acc:E1BIL5]|23|ENSBTAG00000031768|ENSBTAT00000009471	6.65115e+06	1.26432e+07	1.30624e+07	1.26432e+07	9	7
ENSBTAP00000011769	NPTX1	1	1	23.39	0.52982	1.88743	NPTX1|EntrezGene|Bos taurus neuronal pentraxin I (NPTX1), mRNA. [Source:RefSeq mRNA;Acc:NM_001192354]|19|ENSBTAG00000008940|ENSBTAT00000011769	4051.6	7647.12	7957.05	7647.12	0	1
ENSBTAP00000019656	GUK1	2	2	85.55	0.529971	1.8869	GUK1|UniProtKB Gene Name|Bos taurus guanylate kinase 1 (GUK1), transcript variant 1, mRNA. [Source:RefSeq mRNA;Acc:NM_001159412]|7|ENSBTAG00000014775|ENSBTAT00000019656	74027.2	139682	145384	139682	1	2
ENSBTAP00000003261	HNRNPUL2	1	1	47.01	0.531583	1.88117	HNRNPUL2|EntrezGene|Bos taurus heterogeneous nuclear ribonucleoprotein U-like 2 (HNRNPUL2), mRNA. [Source:RefSeq mRNA;Acc:NM_001206245]|29|ENSBTAG00000002510|ENSBTAT00000003261	15630.9	29404.4	30698	29404.4	0	1
ENSBTAP00000009406	F2	4	4	160.82	0.538063	1.85852	F2|UniProtKB Gene Name|Bos taurus coagulation factor II (thrombin) (F2), mRNA. [Source:RefSeq mRNA;Acc:NM_173877]|15|ENSBTAG00000007148|ENSBTAT00000009406	217033	403359	426236	403359	0	3
ENSBTAP00000011863	PTX3	1	1	33.65	0.541352	1.84723	PTX3|EntrezGene|Bos taurus pentraxin 3, long (PTX3), mRNA. [Source:RefSeq mRNA;Acc:NM_001076259]|1|ENSBTAG00000009012|ENSBTAT00000011863	25780.7	47622.8	50631.4	47622.8	0	1
ENSBTAP00000015781	CD22	1	1	27.65	0.544121	1.83783	CD22|HGNC Symbol|CD22 molecule [Source:HGNC Symbol;Acc:1643]|18|ENSBTAG00000011887|ENSBTAT00000015781	12344.7	22687.5	24244.1	22687.5	0	1
ENSBTAP00000015388	APEH	3	3	93.39	0.54475	1.83571	APEH|UniProtKB Gene Name|Bos taurus N-acylaminoacyl-peptide hydrolase (APEH), mRNA. [Source:RefSeq mRNA;Acc:NM_001083431]|22|ENSBTAG00000011583|ENSBTAT00000015388	145949	267919	286633	267919	2	1
ENSBTAP00000000630	AKR1A1	10	9	306.73	0.544952	1.83502	AKR1A1|UniProtKB Gene Name|Bos taurus aldo-keto reductase family 1, member A1 (aldehyde reductase) (AKR1A1), mRNA. [Source:RefSeq mRNA;Acc:NM_001076513]|3|ENSBTAG00000000497|ENSBTAT00000000630	617866	1.1338e+06	1.21344e+06	1.1338e+06	7	9
ENSBTAP00000014735	CTSC	4	4	159.63	0.549005	1.82148	CTSC|EntrezGene|Bos taurus cathepsin C (CTSC), mRNA. [Source:RefSeq mRNA;Acc:NM_001033617]|29|ENSBTAG00000011100|ENSBTAT00000014735	149680	272639	293960	272639	3	2
ENSBTAP00000012837	A1BG	5	5	225.14	0.550419	1.8168	A1BG|UniProtKB Gene Name|Bos taurus alpha-1-B glycoprotein (A1BG), mRNA. [Source:RefSeq mRNA;Acc:NM_001046243]|18|ENSBTAG00000009735|ENSBTAT00000012837	312753	568210	614225	568210	4	4
ENSBTAP00000003545	EIF3G	1	1	18	0.55202	1.81153	EIF3G|EntrezGene|Bos taurus eukaryotic translation initiation factor 3, subunit G (EIF3G), mRNA. [Source:RefSeq mRNA;Acc:NM_001079623]|7|ENSBTAG00000002734|ENSBTAT00000003545	19023.3	34461.3	37360.4	34461.3	1	0
ENSBTAP00000016204	C5	3	3	115.34	0.552243	1.8108	C5|EntrezGene|complement C5a anaphylatoxin precursor [Source:RefSeq peptide;Acc:NP_001160088]|8|ENSBTAG00000012210|ENSBTAT00000016204	51002.2	92354.6	100165	92354.6	0	3
ENSBTAP00000019385;ENSBTAP00000006183	MYLK	3	3	142.73	0.552552	1.80978	MYLK|EntrezGene|myosin light chain kinase, smooth muscle [Source:RefSeq peptide;Acc:NP_788809]|1|ENSBTAG00000014567|ENSBTAT00000019385	174755	316268	343205	316268	3	3
ENSBTAP00000017140	KRT10	8	4	405.15	0.555807	1.79918	KRT10|UniProtKB Gene Name|Bos taurus keratin 10 (KRT10), mRNA. [Source:RefSeq mRNA;Acc:NM_174377]|19|ENSBTAG00000020824|ENSBTAT00000017140	738930	1.32947e+06	1.45121e+06	1.32947e+06	2	3
ENSBTAP00000047423	GBE1	1	1	59.32	0.564683	1.77091	GBE1|EntrezGene|Bos taurus glucan (1,4-alpha-), branching enzyme 1 (GBE1), mRNA. [Source:RefSeq mRNA;Acc:NM_001122729]|1|ENSBTAG00000036262|ENSBTAT00000050765	14254.6	25243.5	27995	25243.5	2	0
ENSBTAP00000010176	UBA52	3	3	119.07	0.569233	1.75675	UBA52|UniProtKB Gene Name|Bos taurus ubiquitin A-52 residue ribosomal protein fusion product 1 (UBA52), mRNA. [Source:RefSeq mRNA;Acc:NM_001076363]|7|ENSBTAG00000007737|ENSBTAT00000010176	1.12957e+06	1.98437e+06	2.21839e+06	1.98437e+06	4	4
ENSBTAP00000016359	B2M	2	2	70.27	0.57078	1.75199	B2M|UniProtKB Gene Name|Beta-2-microglobulin [Source:UniProtKB/Swiss-Prot;Acc:P01888]|10|ENSBTAG00000012330|ENSBTAT00000016359	83777.6	146777	164533	146777	0	1
ENSBTAP00000009019;ENSBTAP00000025729	C4A	2	2	75.24	0.577963	1.73022	||Bos taurus complement component 4A (C4A), mRNA. [Source:RefSeq mRNA;Acc:NM_001166485]|23|ENSBTAG00000037533|ENSBTAT00000009019	43207.7	74758.6	84856.8	74758.6	1	2
ENSBTAP00000022782	ERP70	15	15	659.11	0.589028	1.69771	ERP70|UniProtKB Gene Name|Bos taurus protein disulfide isomerase family A, member 4 (PDIA4), mRNA. [Source:RefSeq mRNA;Acc:NM_001045879]|4|ENSBTAG00000017143|ENSBTAT00000022782	755625	1.28284e+06	1.48399e+06	1.28284e+06	10	18
ENSBTAP00000028685	CSN3	1	1	13.44	0.591378	1.69096	CSN3|UniProtKB Gene Name|Bos taurus casein kappa (CSN3), mRNA. [Source:RefSeq mRNA;Acc:NM_174294]|6|ENSBTAG00000039787|ENSBTAT00000028685	16640.4	28138.3	32680.5	28138.3	0	1
ENSBTAP00000032864;ENSBTAP00000019336;ENSBTAP00000056614	PGAM1	10	10	660.19	0.593337	1.68538	PGAM1|UniProtKB Gene Name|Bos taurus phosphoglycerate mutase 1 (brain) (PGAM1), mRNA. [Source:RefSeq mRNA;Acc:NM_001034054]|26|ENSBTAG00000012697|ENSBTAT00000032937	7.94112e+06	1.33838e+07	1.55958e+07	1.33838e+07	18	27
ENSBTAP00000016609	PLCB3	1	1	61.28	0.595476	1.67933	PLCB3|HGNC Symbol|phospholipase C, beta 3 (phosphatidylinositol-specific) [Source:HGNC Symbol;Acc:9056]|29|ENSBTAG00000012510|ENSBTAT00000016609	24429.9	41025.8	47978.5	41025.8	2	2
ENSBTAP00000027749	KRT24	1	1	97.32	0.598011	1.67221	KRT24|EntrezGene|keratin, type I cytoskeletal 24 [Source:RefSeq peptide;Acc:NP_001192390]|19|ENSBTAG00000040279|ENSBTAT00000027749	70797	118387	139040	118387	3	4
ENSBTAP00000017332	UBE2L3	2	2	105.18	0.600951	1.66403	UBE2L3|EntrezGene|Bos taurus ubiquitin-conjugating enzyme E2L 3 (UBE2L3), mRNA. [Source:RefSeq mRNA;Acc:NM_001078094]|17|ENSBTAG00000013038|ENSBTAT00000017332	320155	532747	628761	532747	3	3
ENSBTAP00000041066	NME2	8	5	370.01	0.603074	1.65817	NME2|UniProtKB Gene Name|Bos taurus non-metastatic cells 2, protein (NM23B) expressed in (NME2), mRNA. [Source:RefSeq mRNA;Acc:NM_001076376]|19|ENSBTAG00000047186|ENSBTAT00000043502	2.38919e+06	3.96169e+06	4.6922e+06	3.96169e+06	4	7
ENSBTAP00000021658	PREP	3	3	125.62	0.605984	1.65021	PREP|UniProtKB Gene Name|Bos taurus prolyl endopeptidase (PREP), mRNA. [Source:RefSeq mRNA;Acc:NM_174772]|9|ENSBTAG00000016281|ENSBTAT00000021658	145533	240161	285817	240161	1	3
ENSBTAP00000004477	CIRBP	1	1	23.7	0.608071	1.64454	CIRBP|UniProtKB Gene Name|Bos taurus cold inducible RNA binding protein (CIRBP), mRNA. [Source:RefSeq mRNA;Acc:NM_001034278]|7|ENSBTAG00000007480|ENSBTAT00000004477	14692.9	24163.2	28855.8	24163.2	0	1
ENSBTAP00000029284;AAS05955	SUB1	3	3	60.92	0.624638	1.60093	SUB1|UniProtKB Gene Name|Bos taurus SUB1 homolog (S. cerevisiae) (SUB1), mRNA. [Source:RefSeq mRNA;Acc:NM_001105407]|20|ENSBTAG00000021965|ENSBTAT00000029284	512158	819927	1.00584e+06	819927	2	2
ENSBTAP00000005311	BPNT1	5	5	135.62	0.632769	1.58036	BPNT1|UniProtKB Gene Name|Bos taurus 3'(2'), 5'-bisphosphate nucleotidase 1 (BPNT1), mRNA. [Source:RefSeq mRNA;Acc:NM_001034539]|16|ENSBTAG00000004064|ENSBTAT00000005311	222865	352207	437692	352207	1	3
ENSBTAP00000001674;ENSBTAP00000051417	PLG	13	13	571.48	0.637192	1.56938	PLG|UniProtKB Gene Name|Bos taurus plasminogen (PLG), mRNA. [Source:RefSeq mRNA;Acc:NM_173951]|9|ENSBTAG00000001271|ENSBTAT00000001674	1.39396e+06	2.18765e+06	2.73763e+06	2.18765e+06	14	12
ENSBTAP00000040493;ENSBTAP00000010806	SLC2A3	5	5	288.5	0.640774	1.56061	SLC2A3|UniProtKB Gene Name|Bos taurus solute carrier family 2 (facilitated glucose transporter), member 3 (SLC2A3), mRNA. [Source:RefSeq mRNA;Acc:NM_174603]|5|ENSBTAG00000004556|ENSBTAT00000042889	785399	1.2257e+06	1.54247e+06	1.2257e+06	7	6
ENSBTAP00000045951	APP	4	4	117.69	0.642752	1.55581	APP|UniProtKB Gene Name|Bos taurus amyloid beta (A4) precursor protein (APP), mRNA. [Source:RefSeq mRNA;Acc:NM_001076796]|1|ENSBTAG00000017753|ENSBTAT00000049004	116085	180606	227982	180606	2	4
ENSBTAP00000027261	TGFB1	3	3	145.14	0.643461	1.5541	TGFB1|EntrezGene|Bos taurus transforming growth factor, beta 1 (TGFB1), mRNA. [Source:RefSeq mRNA;Acc:NM_001166068]|18|ENSBTAG00000020457|ENSBTAT00000027261	85418	132748	167755	132748	3	4
ENSBTAP00000017503;ENSBTAP00000006129	MSN	23	16	1357.29	0.647716	1.54389	MSN|UniProtKB Gene Name|Bos taurus moesin (MSN), mRNA. [Source:RefSeq mRNA;Acc:NM_001046477]|X|ENSBTAG00000003418|ENSBTAT00000017503	5.92947e+06	9.15443e+06	1.16451e+07	9.15443e+06	21	24
ENSBTAP00000002055;ENSBTAP00000049731		5	5	273.98	0.648412	1.54223	||Uncharacterized protein [Source:UniProtKB/TrEMBL;Acc:F1N6C0]|11|ENSBTAG00000001575|ENSBTAT00000002055	2.42298e+06	3.73679e+06	4.75856e+06	3.73679e+06	8	9
ENSBTAP00000006992	GDI2	27	21	1194.66	0.652457	1.53267	GDI2|UniProtKB Gene Name|Bos taurus GDP dissociation inhibitor 2 (GDI2), mRNA. [Source:RefSeq mRNA;Acc:NM_001033762]|13|ENSBTAG00000005316|ENSBTAT00000006992	3.62235e+06	5.55187e+06	7.11404e+06	5.55187e+06	20	23
ENSBTAP00000013402;ENSBTAP00000049611	TPT1	3	3	139.69	0.656389	1.52349	TPT1|UniProtKB Gene Name|Bos taurus tumor protein, translationally-controlled 1 (TPT1), mRNA. [Source:RefSeq mRNA;Acc:NM_001014388]|12|ENSBTAG00000010156|ENSBTAT00000013402	347858	529957	683167	529957	1	4
ENSBTAP00000010347;ENSBTAP00000000357	GNPDA1	6	5	148.47	0.657045	1.52196	GNPDA1|UniProtKB Gene Name|Bos taurus glucosamine-6-phosphate deaminase 1 (GNPDA1), mRNA. [Source:RefSeq mRNA;Acc:NM_001080287]|7|ENSBTAG00000007865|ENSBTAT00000010347	171204	260567	336233	260567	2	1
ENSBTAP00000028655	PSAP	10	10	518.19	0.658382	1.51887	PSAP|UniProtKB Gene Name|Bos taurus prosaposin (PSAP), mRNA. [Source:RefSeq mRNA;Acc:NM_174161]|28|ENSBTAG00000021499|ENSBTAT00000028655	1.31664e+06	1.99981e+06	2.58579e+06	1.99981e+06	12	14
ENSBTAP00000020125	SDC4	1	1	21.81	0.66012	1.51488	SDC4|HGNC Symbol|syndecan 4 [Source:HGNC Symbol;Acc:10661]|13|ENSBTAG00000015127|ENSBTAT00000020125	58696.8	88918.5	115276	88918.5	0	1
ENSBTAP00000052124	XPNPEP1	6	6	270.79	0.662761	1.50884	XPNPEP1|UniProtKB Gene Name|Bos taurus X-prolyl aminopeptidase (aminopeptidase P) 1, soluble (XPNPEP1), mRNA. [Source:RefSeq mRNA;Acc:NM_001075602]|26|ENSBTAG00000004438|ENSBTAT00000057101	253149	381961	497165	381961	8	8
ENSBTAP00000000396;ENSBTAP00000001108;ENSBTAP00000044069;ENSBTAP00000051695		7	4	257.89	0.663868	1.50632	||Bos taurus keratin 6A (KRT6A), mRNA. [Source:RefSeq mRNA;Acc:NM_001083510]|5|ENSBTAG00000039425|ENSBTAT00000000396	252331	380093	495560	380093	1	2
ENSBTAP00000019525	GP9	2	2	89	0.665676	1.50223	GP9|HGNC Symbol|glycoprotein IX (platelet) [Source:HGNC Symbol;Acc:4444]|22|ENSBTAG00000014666|ENSBTAT00000019525	178508	268161	350577	268161	1	1
ENSBTAP00000012170	RAC1	1	1	60.55	0.665809	1.50193	RAC1|UniProtKB Gene Name|Ras-related C3 botulinum toxin substrate 1 [Source:UniProtKB/Swiss-Prot;Acc:P62998]|25|ENSBTAG00000009233|ENSBTAT00000012170	168521	253107	330963	253107	2	2
ENSBTAP00000004480	ATP6V1H	1	1	29.68	0.666518	1.50033	ATP6V1H|HGNC Symbol|ATPase, H+ transporting, lysosomal 50/57kDa, V1 subunit H [Source:HGNC Symbol;Acc:18303]|14|ENSBTAG00000003450|ENSBTAT00000004480	13140.7	19715.4	25807.4	19715.4	2	1
ENSBTAP00000049498	GP1BB	2	2	56.89	0.667558	1.498	GP1BB|HGNC Symbol|glycoprotein Ib (platelet), beta polypeptide [Source:HGNC Symbol;Acc:4440]|17|ENSBTAG00000039059|ENSBTAT00000055945	220484	330285	433015	330285	1	2
ENSBTAP00000017839;ENSBTAP00000007278;ENSBTAP00000014978;ENSBTAP00000047685	ENO1	28	27	2146.16	0.668109	1.49676	||Bos taurus enolase 1, (alpha) (ENO1), mRNA. [Source:RefSeq mRNA;Acc:NM_174049]|16|ENSBTAG00000013411|ENSBTAT00000017839	2.72714e+07	4.08188e+07	5.3559e+07	4.08188e+07	61	67
ENSBTAP00000012897	NRAS	1	1	14.28	0.672984	1.48592	NRAS|UniProtKB Gene Name|Bos taurus neuroblastoma RAS viral (v-ras) oncogene homolog (NRAS), mRNA. [Source:RefSeq mRNA;Acc:NM_001097989]|3|ENSBTAG00000046797|ENSBTAT00000012897	9097.52	13518.2	17866.9	13518.2	1	0
ENSBTAP00000019848	VCAN	3	2	120.83	0.674381	1.48284	VCAN|HGNC Symbol|versican [Source:HGNC Symbol;Acc:2464]|7|ENSBTAG00000014906|ENSBTAT00000019848	55775.9	82706.8	109540	82706.8	1	2
ENSBTAP00000007680	REXO2	4	4	149.58	0.67471	1.48212	REXO2|UniProtKB Gene Name|Bos taurus REX2, RNA exonuclease 2 homolog (S. cerevisiae) (REXO2), mRNA. [Source:RefSeq mRNA;Acc:NM_001081735]|15|ENSBTAG00000005843|ENSBTAT00000007680	240997	357185	473300	357185	3	2
ENSBTAP00000021517	FLII	1	1	15.15	0.675256	1.48092	FLII|HGNC Symbol|flightless I homolog (Drosophila) [Source:HGNC Symbol;Acc:3750]|19|ENSBTAG00000016161|ENSBTAT00000021517	27253.8	40360.7	53524.5	40360.7	1	0
ENSBTAP00000006190	DYNLL2	1	1	71.76	0.675517	1.48035	DYNLL2|UniProtKB Gene Name|Bos taurus dynein, light chain, LC8-type 2 (DYNLL2), mRNA. [Source:RefSeq mRNA;Acc:NM_001113303]|19|ENSBTAG00000025313|ENSBTAT00000006190	64548.7	95554.6	126769	95554.6	1	1
ENSBTAP00000000841	APRT	2	2	101.65	0.679513	1.47164	APRT|UniProtKB Gene Name|Bos taurus adenine phosphoribosyltransferase (APRT), mRNA. [Source:RefSeq mRNA;Acc:NM_001025334]|18|ENSBTAG00000000639|ENSBTAT00000000841	124223	182812	243966	182812	2	2
ENSBTAP00000040254	CYB5R3	1	1	40.17	0.679664	1.47131	CYB5R3|EntrezGene|Bos taurus cytochrome b5 reductase 3 (CYB5R3), mRNA. [Source:RefSeq mRNA;Acc:NM_001103250]|5|ENSBTAG00000016516|ENSBTAT00000042618	25527.9	37559.6	50135	37559.6	0	1
ENSBTAP00000041451;ENSBTAP00000002228	CDC42	3	3	138.67	0.68645	1.45677	CDC42|EntrezGene|Bos taurus cell division cycle 42 (GTP binding protein, 25kDa) (CDC42), mRNA. [Source:RefSeq mRNA;Acc:NM_001046332]|2|ENSBTAG00000001700|ENSBTAT00000043916	533410	777056	1.04758e+06	777056	3	4
ENSBTAP00000010119	CSN1S1	2	2	97.14	0.68894	1.45151	CSN1S1|UniProtKB Gene Name|Bos taurus casein alpha s1 (CSN1S1), mRNA. [Source:RefSeq mRNA;Acc:NM_181029]|6|ENSBTAG00000007695|ENSBTAT00000010119	111965	162518	219892	162518	1	1
ENSBTAP00000001613		7	3	367.13	0.695473	1.43787	||Uncharacterized protein [Source:UniProtKB/TrEMBL;Acc:G5E513]|8|ENSBTAG00000001219|ENSBTAT00000001613	387776	557572	761564	557572	4	5
ENSBTAP00000053922	LGMN	3	3	213.61	0.700665	1.42722	LGMN|UniProtKB Gene Name|Bos taurus legumain (LGMN), mRNA. [Source:RefSeq mRNA;Acc:NM_174101]|21|ENSBTAG00000046979|ENSBTAT00000065983	242401	345958	476058	345958	4	4
ENSBTAP00000050728	ATP6V1A	1	1	107.37	0.702103	1.42429	ATP6V1A|UniProtKB Gene Name|Bos taurus ATPase, H+ transporting, lysosomal 70kDa, V1 subunit A (ATP6V1A), mRNA. [Source:RefSeq mRNA;Acc:NM_174504]|1|ENSBTAG00000002703|ENSBTAT00000055158	69346.4	98769.6	136191	98769.6	3	3
ENSBTAP00000022854	PDIA3	17	16	853.32	0.703671	1.42112	PDIA3|UniProtKB Gene Name|Bos taurus protein disulfide isomerase family A, member 3 (PDIA3), mRNA. [Source:RefSeq mRNA;Acc:NM_174333]|21|ENSBTAG00000017196|ENSBTAT00000022854	4.89557e+06	6.95719e+06	9.61455e+06	6.95719e+06	20	20
ENSBTAP00000043063;ENSBTAP00000043065;ENSBTAP00000050256;ENSBTAP00000054812;ENSBTAP00000055887	HBB	16	16	1358.07	0.704469	1.41951	HBB|UniProtKB Gene Name|Bos taurus hemoglobin, beta (HBB), mRNA. [Source:RefSeq mRNA;Acc:NM_173917]|15|ENSBTAG00000038748|ENSBTAT00000045694	1.35138e+08	1.9183e+08	2.65402e+08	1.9183e+08	60	54
ENSBTAP00000035448	UCHL3	4	4	226.92	0.706302	1.41582	UCHL3|UniProtKB Gene Name|Bos taurus ubiquitin carboxyl-terminal esterase L3 (ubiquitin thiolesterase) (UCHL3), mRNA. [Source:RefSeq mRNA;Acc:NM_001040541]|12|ENSBTAG00000008024|ENSBTAT00000035577	186921	264647	367099	264647	3	6
ENSBTAP00000022034;ENSBTAP00000022037	HBA	9	9	782.21	0.712386	1.40373	HBA|UniProtKB Gene Name|Bos taurus hemoglobin, alpha 2 (HBA), mRNA. [Source:RefSeq mRNA;Acc:NM_001077422]|25|ENSBTAG00000026417|ENSBTAT00000022034	1.00011e+08	1.40389e+08	1.96415e+08	1.40389e+08	35	44
ENSBTAP00000015874	PF4	3	3	303.02	0.717304	1.39411	PF4|EntrezGene|Bos taurus platelet factor 4 (PF4), mRNA. [Source:RefSeq mRNA;Acc:NM_001101062]|6|ENSBTAG00000011961|ENSBTAT00000015874	1.76042e+07	2.45422e+07	3.45734e+07	2.45422e+07	14	12
ENSBTAP00000003206;ENSBTAP00000025170;ENSBTAP00000025235	RAB11B	10	10	402.04	0.717976	1.3928	RAB11B|UniProtKB Gene Name|Bos taurus RAB11B, member RAS oncogene family (RAB11B), mRNA. [Source:RefSeq mRNA;Acc:NM_001035391]|7|ENSBTAG00000002475|ENSBTAT00000003206	2.15175e+06	2.99697e+06	4.22589e+06	2.99697e+06	11	13
ENSBTAP00000027296	ARRB1	1	1	16.37	0.718453	1.39188	ARRB1|UniProtKB Gene Name|Bos taurus arrestin, beta 1 (ARRB1), mRNA. [Source:RefSeq mRNA;Acc:NM_174243]|15|ENSBTAG00000020485|ENSBTAT00000027296	33544.3	46689.6	65878.5	46689.6	1	0
ENSBTAP00000017177;ENSBTAP00000020413	ALDOA	18	13	1081.38	0.718693	1.39141	ALDOA|UniProtKB Gene Name|Bos taurus aldolase A, fructose-bisphosphate (ALDOA), mRNA. [Source:RefSeq mRNA;Acc:NM_001101915]|25|ENSBTAG00000012927|ENSBTAT00000017177	1.12913e+07	1.57109e+07	2.21753e+07	1.57109e+07	23	25
ENSBTAP00000020933	EML2	6	6	187.15	0.719115	1.3906	EML2|HGNC Symbol|echinoderm microtubule associated protein like 2 [Source:HGNC Symbol;Acc:18035]|18|ENSBTAG00000015764|ENSBTAT00000020933	1.42683e+06	1.98415e+06	2.80219e+06	1.98415e+06	2	5
ENSBTAP00000029060	MIEN1	1	1	40.37	0.720302	1.38831	MIEN1|UniProtKB Gene Name|Bos taurus migration and invasion enhancer 1 (MIEN1), mRNA. [Source:RefSeq mRNA;Acc:NM_001075221]|19|ENSBTAG00000021802|ENSBTAT00000029060	27648.1	38384	54298.9	38384	1	1
ENSBTAP00000027649	ASS1	1	1	87.5	0.721411	1.38617	ASS1|UniProtKB Gene Name|Bos taurus argininosuccinate synthase 1 (ASS1), mRNA. [Source:RefSeq mRNA;Acc:NM_173892]|11|ENSBTAG00000020747|ENSBTAT00000027649	43215.3	59903.9	84871.7	59903.9	1	2
ENSBTAP00000049910	H1FX	2	2	104.2	0.722155	1.38474	H1FX|HGNC Symbol|H1 histone family, member X [Source:HGNC Symbol;Acc:4722]|22|ENSBTAG00000040116|ENSBTAT00000052022	216568	299892	425325	299892	2	2
ENSBTAP00000004913	C8A	3	3	115.84	0.722159	1.38474	C8A|EntrezGene|Bos taurus complement component 8, alpha polypeptide (C8A), mRNA. [Source:RefSeq mRNA;Acc:NM_001046285]|3|ENSBTAG00000003774|ENSBTAT00000004913	119704	165759	235090	165759	0	3
ENSBTAP00000046207	PDGFD	2	2	120.61	0.723358	1.38244	PDGFD|UniProtKB Gene Name|Bos taurus platelet derived growth factor D (PDGFD), mRNA. [Source:RefSeq mRNA;Acc:NM_001083706]|15|ENSBTAG00000034827|ENSBTAT00000049292	71286.2	98549	140001	98549	1	1
ENSBTAP00000028671	DNPEP	3	3	77.32	0.724633	1.38001	DNPEP|UniProtKB Gene Name|Bos taurus aspartyl aminopeptidase (DNPEP), mRNA. [Source:RefSeq mRNA;Acc:NM_001045952]|2|ENSBTAG00000021514|ENSBTAT00000028671	59445.8	82035.7	116747	82035.7	1	3
ENSBTAP00000024092;ENSBTAP00000002300	AHCY	14	13	696.84	0.727625	1.37433	AHCY|UniProtKB Gene Name|Bos taurus adenosylhomocysteinase (AHCY), mRNA. [Source:RefSeq mRNA;Acc:NM_001034315]|13|ENSBTAG00000018101|ENSBTAT00000024092	1.69198e+06	2.32535e+06	3.32293e+06	2.32535e+06	17	15
ENSBTAP00000007324	CLU	6	5	234.3	0.729271	1.37123	CLU|UniProtKB Gene Name|Bos taurus clusterin (CLU), mRNA. [Source:RefSeq mRNA;Acc:NM_173902]|8|ENSBTAG00000005574|ENSBTAT00000007324	551649	756439	1.0834e+06	756439	3	3
ENSBTAP00000019800	BOLA-DQA5	1	1	28.54	0.729956	1.36995	BOLA-DQA5|UniProtKB Gene Name|Bos taurus major histocompatibility complex, class II, DQ alpha 5 (BOLA-DQA5), mRNA. [Source:RefSeq mRNA;Acc:NM_001012675]|23|ENSBTAG00000038128|ENSBTAT00000019800	16015.4	21940.2	31453.1	21940.2	2	1
ENSBTAP00000039405		1	1	15.08	0.732163	1.36582	||Uncharacterized protein [Source:UniProtKB/TrEMBL;Acc:E1BCT1]|6|ENSBTAG00000019359|ENSBTAT00000039615	83676.1	114286	164334	114286	0	1
ENSBTAP00000014871	C1QB	1	1	35.6	0.735981	1.35873	C1QB|UniProtKB Gene Name|Bos taurus complement component 1, q subcomponent, B chain (C1QB), mRNA. [Source:RefSeq mRNA;Acc:NM_001046599]|2|ENSBTAG00000011196|ENSBTAT00000014871	44791.5	60859.6	87967.3	60859.6	1	1
ENSBTAP00000004227	TBCA	1	1	20.65	0.741966	1.34777	TBCA|UniProtKB Gene Name|Bos taurus tubulin folding cofactor A (TBCA), mRNA. [Source:RefSeq mRNA;Acc:NM_175803]|10|ENSBTAG00000003263|ENSBTAT00000004227	32613.7	43955.8	64050.9	43955.8	0	1
ENSBTAP00000027913;ENSBTAP00000013229;ENSBTAP00000036564	SET	5	5	303.83	0.742561	1.34669	SET|EntrezGene|Bos taurus SET nuclear oncogene (SET), mRNA. [Source:RefSeq mRNA;Acc:NM_001038564]|11|ENSBTAG00000020959|ENSBTAT00000027913	1.90598e+06	2.56677e+06	3.74321e+06	2.56677e+06	9	7
ENSBTAP00000025662	ATIC	8	8	339.12	0.755988	1.32277	ATIC|UniProtKB Gene Name|Bos taurus 5-aminoimidazole-4-carboxamide ribonucleotide formyltransferase/IMP cyclohydrolase (ATIC), mRNA. [Source:RefSeq mRNA;Acc:NM_001075254]|2|ENSBTAG00000019274|ENSBTAT00000025662	453663	600092	890961	600092	13	4
ENSBTAP00000035184	SKP1	2	2	58.47	0.756299	1.32223	SKP1|UniProtKB Gene Name|Bos taurus S-phase kinase-associated protein 1 (SKP1), mRNA. [Source:RefSeq mRNA;Acc:NM_001034781]|7|ENSBTAG00000025191|ENSBTAT00000035306	119826	158437	235330	158437	0	1
ENSBTAP00000016410	ANP32A	5	2	287.45	0.757321	1.32044	ANP32A|UniProtKB Gene Name|Bos taurus acidic (leucine-rich) nuclear phosphoprotein 32 family, member A (ANP32A), mRNA. [Source:RefSeq mRNA;Acc:NM_001195019]|10|ENSBTAG00000012365|ENSBTAT00000016410	77115.5	101827	151449	101827	2	3
ENSBTAP00000020950	RCN2	2	2	110.96	0.758037	1.3192	RCN2|UniProtKB Gene Name|Bos taurus reticulocalbin 2, EF-hand calcium binding domain (RCN2), mRNA. [Source:RefSeq mRNA;Acc:NM_001075579]|21|ENSBTAG00000015780|ENSBTAT00000020950	44113.2	58194.1	86635.2	58194.1	0	1
ENSBTAP00000007338	GATM	2	2	66.35	0.758146	1.31901	GATM|UniProtKB Gene Name|Bos taurus glycine amidinotransferase (L-arginine:glycine amidinotransferase) (GATM), mRNA. [Source:RefSeq mRNA;Acc:NM_001045878]|10|ENSBTAG00000005586|ENSBTAT00000007338	77912.4	102767	153014	102767	0	1
ENSBTAP00000015277	PYGL	20	18	947.39	0.760693	1.31459	PYGL|UniProtKB Gene Name|Bos taurus phosphorylase, glycogen, liver (PYGL), mRNA. [Source:RefSeq mRNA;Acc:NM_001075203]|10|ENSBTAG00000011494|ENSBTAT00000015277	3.77147e+06	4.95794e+06	7.40689e+06	4.95794e+06	16	20
ENSBTAP00000014072	BOLA-DRA	1	1	20.32	0.761724	1.31281	BOLA-DRA|UniProtKB Gene Name|Bos taurus major histocompatibility complex, class II, DR alpha (BOLA-DRA), mRNA. [Source:RefSeq mRNA;Acc:NM_001012677]|23|ENSBTAG00000010645|ENSBTAT00000014072	35206.9	46220	69143.7	46220	1	0
ENSBTAP00000019719	ANXA6	12	12	651.23	0.762486	1.3115	ANXA6|UniProtKB Gene Name|Bos taurus annexin A6 (ANXA6), mRNA. [Source:RefSeq mRNA;Acc:NM_001103224]|7|ENSBTAG00000014809|ENSBTAT00000019719	501926	658276	985747	658276	8	9
ENSBTAP00000021643	SNRPF	1	1	18.84	0.769985	1.29873	SNRPF|UniProtKB Gene Name|Bos taurus small nuclear ribonucleoprotein polypeptide F (SNRPF), mRNA. [Source:RefSeq mRNA;Acc:NM_001195027]|5|ENSBTAG00000016271|ENSBTAT00000021643	22152.1	28769.6	43505.2	28769.6	1	0
ENSBTAP00000010269	MTPN	1	1	74.63	0.772134	1.29511	MTPN|UniProtKB Gene Name|Bos taurus myotrophin (MTPN), mRNA. [Source:RefSeq mRNA;Acc:NM_203362]|4|ENSBTAG00000007806|ENSBTAT00000010269	255369	330731	501526	330731	1	1
ENSBTAP00000005982;ENSBTAP00000015186;ENSBTAP00000043502	TPM4	8	5	352.52	0.772416	1.29464	TPM4|HGNC Symbol|tropomyosin 4 [Source:HGNC Symbol;Acc:12013]|7|ENSBTAG00000004553|ENSBTAT00000005982	5.53348e+06	7.16386e+06	1.08674e+07	7.16386e+06	9	13
ENSBTAP00000000085	ADSL	3	3	91.48	0.774527	1.29111	ADSL|UniProtKB Gene Name|Bos taurus adenylosuccinate lyase (ADSL), mRNA. [Source:RefSeq mRNA;Acc:NM_001102377]|5|ENSBTAG00000000077|ENSBTAT00000000085	121265	156567	238156	156567	2	3
ENSBTAP00000016073	ATP6AP1	3	3	115.29	0.776929	1.28712	ATP6AP1|UniProtKB Gene Name|Bos taurus ATPase, H+ transporting, lysosomal accessory protein 1 (ATP6AP1), mRNA. [Source:RefSeq mRNA;Acc:NM_175806]|X|ENSBTAG00000012117|ENSBTAT00000016073	17332	22308.3	34038.7	22308.3	0	1
ENSBTAP00000002492	APOH	2	2	70.27	0.784121	1.27531	APOH|UniProtKB Gene Name|Bos taurus apolipoprotein H (beta-2-glycoprotein I) (APOH), mRNA. [Source:RefSeq mRNA;Acc:NM_173992]|19|ENSBTAG00000001915|ENSBTAT00000002492	137960	175943	270944	175943	1	3
ENSBTAP00000003433	ZNF259	2	1	66.35	0.790092	1.26568	ZNF259|UniProtKB Gene Name|Bos taurus zinc finger protein 259 (ZNF259), mRNA. [Source:RefSeq mRNA;Acc:NM_001038504]|15|ENSBTAG00000002650|ENSBTAT00000003433	11403.5	14433.1	22395.6	14433.1	0	1
ENSBTAP00000038955;ENSBTAP00000031532	UBE2V1	3	3	77.09	0.790491	1.26504	UBE2V1|UniProtKB Gene Name|Bos taurus ubiquitin-conjugating enzyme E2 variant 1 (UBE2V1), mRNA. [Source:RefSeq mRNA;Acc:NM_001035497]|13|ENSBTAG00000027316|ENSBTAT00000039155	212370	268656	417079	268656	2	2
ENSBTAP00000024782	ABHD14B	2	2	69.99	0.792729	1.26146	ABHD14B|UniProtKB Gene Name|Bos taurus abhydrolase domain containing 14B (ABHD14B), mRNA. [Source:RefSeq mRNA;Acc:NM_001105441]|22|ENSBTAG00000037377|ENSBTAT00000024782	103056	130001	202394	130001	1	2
ENSBTAP00000020009	CD14	3	3	183.07	0.794644	1.25842	CD14|UniProtKB Gene Name|Bos taurus CD14 molecule (CD14), mRNA. [Source:RefSeq mRNA;Acc:NM_174008]|7|ENSBTAG00000015032|ENSBTAT00000020009	103045	129674	202372	129674	3	1
ENSBTAP00000028825	MSRA	2	2	57.24	0.79841	1.25249	MSRA|UniProtKB Gene Name|Bos taurus methionine sulfoxide reductase A (MSRA), mRNA. [Source:RefSeq mRNA;Acc:NM_174114]|8|ENSBTAG00000021632|ENSBTAT00000028825	67592.2	84658.5	132746	84658.5	2	2
ENSBTAP00000006465;ENSBTAP00000050051	PFN1	10	10	793.46	0.800961	1.2485	PFN1|UniProtKB Gene Name|Bos taurus profilin 1 (PFN1), mRNA. [Source:RefSeq mRNA;Acc:NM_001015592]|19|ENSBTAG00000004915|ENSBTAT00000006465	3.45112e+07	4.30872e+07	6.77775e+07	4.30872e+07	36	41
ENSBTAP00000010168	MEMO1	1	1	70.64	0.801883	1.24706	MEMO1|EntrezGene|protein MEMO1 [Source:RefSeq peptide;Acc:NP_001069863]|11|ENSBTAG00000007734|ENSBTAT00000010168	31235.9	38953.2	61345.1	38953.2	1	1
ENSBTAP00000013719	SCLY	1	1	31.62	0.803687	1.24427	SCLY|UniProtKB Gene Name|Bos taurus selenocysteine lyase (SCLY), mRNA. [Source:RefSeq mRNA;Acc:NM_001083804]|3|ENSBTAG00000017826|ENSBTAT00000013719	19604.2	24392.8	38501.2	24392.8	0	1
ENSBTAP00000040280;ENSBTAP00000034616	ARHGDIA	8	8	433.67	0.804184	1.2435	ARHGDIA|UniProtKB Gene Name|Bos taurus Rho GDP dissociation inhibitor (GDI) alpha (ARHGDIA), mRNA. [Source:RefSeq mRNA;Acc:NM_176650]|19|ENSBTAG00000030209|ENSBTAT00000042645	4.63703e+06	5.76613e+06	9.10679e+06	5.76613e+06	12	12
ENSBTAP00000054078	GP6	1	1	56.96	0.804345	1.24325	GP6|HGNC Symbol|glycoprotein VI (platelet) [Source:HGNC Symbol;Acc:14388]|18|ENSBTAG00000047175|ENSBTAT00000065426	14333.3	17819.8	28149.6	17819.8	0	2
ENSBTAP00000019970;ENSBTAP00000025744	VCP	31	31	1922.16	0.805633	1.24126	VCP|EntrezGene|Bos taurus valosin containing protein (VCP), mRNA. [Source:RefSeq mRNA;Acc:NM_001034294]|8|ENSBTAG00000015000|ENSBTAT00000019970	6.79057e+06	8.42886e+06	1.33362e+07	8.42886e+06	38	44
ENSBTAP00000051735;ENSBTAP00000026534	GSN	19	19	1199.53	0.80986	1.23478	GSN|HGNC Symbol|gelsolin [Source:HGNC Symbol;Acc:4620]|8|ENSBTAG00000019915|ENSBTAT00000053931	8.91736e+06	1.1011e+07	1.75131e+07	1.1011e+07	26	20
ENSBTAP00000006069	PYGB	15	12	583.93	0.814268	1.2281	PYGB|EntrezGene|Bos taurus phosphorylase, glycogen; brain (PYGB), mRNA. [Source:RefSeq mRNA;Acc:NM_001035270]|13|ENSBTAG00000004625|ENSBTAT00000006069	1.80133e+06	2.2122e+06	3.53767e+06	2.2122e+06	12	12
ENSBTAP00000012208	CD226	1	1	27.28	0.81455	1.22767	CD226|HGNC Symbol|CD226 molecule [Source:HGNC Symbol;Acc:16961]|24|ENSBTAG00000009266|ENSBTAT00000012208	38848.7	47693.4	76296	47693.4	0	2
ENSBTAP00000053644	VCL	82	79	4897.97	0.815471	1.22629	VCL|UniProtKB Gene Name|Bos taurus vinculin (VCL), mRNA. [Source:RefSeq mRNA;Acc:NM_001191370]|28|ENSBTAG00000021879|ENSBTAT00000061210	7.32151e+07	8.97826e+07	1.43789e+08	8.97826e+07	108	121
ENSBTAP00000011803;ENSBTAP00000019575	RAP1B	7	7	366.65	0.815731	1.22589	RAP1B|UniProtKB Gene Name|Bos taurus RAP1B, member of RAS oncogene family (RAP1B), mRNA. [Source:RefSeq mRNA;Acc:NM_175824]|5|ENSBTAG00000008967|ENSBTAT00000011803	2.68472e+06	3.29119e+06	5.2726e+06	3.29119e+06	11	10
ENSBTAP00000041243	KTN1	3	3	115.27	0.820059	1.21942	KTN1|HGNC Symbol|kinectin 1 (kinesin receptor) [Source:HGNC Symbol;Acc:6467]|10|ENSBTAG00000017713|ENSBTAT00000043690	42997.2	52431.9	84443.4	52431.9	3	2
ENSBTAP00000052156;ENSBTAP00000037730	CAB39	7	7	186.94	0.824357	1.21307	CAB39|UniProtKB Gene Name|Bos taurus calcium binding protein 39 (CAB39), mRNA. [Source:RefSeq mRNA;Acc:NM_001046087]|2|ENSBTAG00000040055|ENSBTAT00000053463	476360	577856	935536	577856	7	7
ENSBTAP00000036252;ENSBTAP00000008948;ENSBTAP00000010255;ENSBTAP00000020622;ENSBTAP00000056163	KRT14	14	8	734.05	0.826589	1.20979	KRT14|EntrezGene|Bos taurus keratin 14 (KRT14), mRNA. [Source:RefSeq mRNA;Acc:NM_001166575]|19|ENSBTAG00000007583|ENSBTAT00000036393	110173	133287	216372	133287	1	0
ENSBTAP00000016841	COLGALT1	1	1	21.72	0.831454	1.20271	COLGALT1|UniProtKB Gene Name|Bos taurus glycosyltransferase 25 domain containing 1 (COLGALT1), mRNA. [Source:RefSeq mRNA;Acc:NM_001098955]|7|ENSBTAG00000012678|ENSBTAT00000016841	641450	771480	1.25976e+06	771480	1	2
ENSBTAP00000017710	ATP5B	3	2	98.86	0.833606	1.19961	ATP5B|UniProtKB Gene Name|Bos taurus ATP synthase, H+ transporting, mitochondrial F1 complex, beta polypeptide (ATP5B), mRNA. [Source:RefSeq mRNA;Acc:NM_175796]|5|ENSBTAG00000013315|ENSBTAT00000017710	70502.4	84575.2	138462	84575.2	1	2
ENSBTAP00000001045	PPP1R7	3	3	71.26	0.836854	1.19495	PPP1R7|UniProtKB Gene Name|Bos taurus protein phosphatase 1, regulatory subunit 7 (PPP1R7), mRNA. [Source:RefSeq mRNA;Acc:NM_001034238]|3|ENSBTAG00000000789|ENSBTAT00000001045	101404	121173	199151	121173	1	1
ENSBTAP00000005174	OTUB1	4	4	94.44	0.837393	1.19418	OTUB1|UniProtKB Gene Name|Bos taurus OTU domain, ubiquitin aldehyde binding 1 (OTUB1), mRNA. [Source:RefSeq mRNA;Acc:NM_001034719]|29|ENSBTAG00000003967|ENSBTAT00000005174	110641	132126	217291	132126	2	3
ENSBTAP00000055469		6	6	185.54	0.843074	1.18613	||Uncharacterized protein [Source:UniProtKB/TrEMBL;Acc:G3N0V0]|20|ENSBTAG00000048135|ENSBTAT00000066155	4.12638e+06	4.89444e+06	8.10391e+06	4.89444e+06	2	2
ENSBTAP00000014692	ADCK5	1	1	14.83	0.845044	1.18337	ADCK5|UniProtKB Gene Name|Uncharacterized protein [Source:UniProtKB/TrEMBL;Acc:F1N2C7]|14|ENSBTAG00000011064|ENSBTAT00000014692	169593	200692	333069	200692	0	1
ENSBTAP00000041860	TXN	2	2	91.85	0.84675	1.18099	TXN|UniProtKB Gene Name|Bos taurus thioredoxin (TXN), mRNA. [Source:RefSeq mRNA;Acc:NM_173968]|8|ENSBTAG00000002953|ENSBTAT00000044356	1.02789e+06	1.21392e+06	2.0187e+06	1.21392e+06	2	3
ENSBTAP00000024301	ACTN1	53	28	3640.29	0.848288	1.17885	ACTN1|UniProtKB Gene Name|Bos taurus actinin, alpha 1 (ACTN1), mRNA. [Source:RefSeq mRNA;Acc:NM_001035351]|10|ENSBTAG00000018255|ENSBTAT00000024301	1.24672e+07	1.46969e+07	2.44847e+07	1.46969e+07	33	41
ENSBTAP00000033320	C8B	2	2	48.92	0.854447	1.17035	C8B|EntrezGene|Bos taurus complement component 8, beta polypeptide (C8B), mRNA. [Source:RefSeq mRNA;Acc:NM_001046141]|3|ENSBTAG00000003775|ENSBTAT00000033407	20518	24013.2	40295.9	24013.2	0	1
ENSBTAP00000003613	RAB27B	3	3	72.18	0.85927	1.16378	RAB27B|UniProtKB Gene Name|Ras-related protein Rab-27B [Source:UniProtKB/Swiss-Prot;Acc:Q8HZJ5]|24|ENSBTAG00000002788|ENSBTAT00000003613	79622	92662.4	156372	92662.4	2	0
ENSBTAP00000021014	MMP1	3	3	132.63	0.861289	1.16105	MMP1|EntrezGene|Interstitial collagenase [Source:UniProtKB/TrEMBL;Acc:F1MT97]|15|ENSBTAG00000048029|ENSBTAT00000021014	64753.3	75181.8	127171	75181.8	1	1
ENSBTAP00000041997;ENSBTAP00000002174;ENSBTAP00000008933	MGC139254	14	14	586.05	0.86498	1.1561	MGC139254|UniProtKB Gene Name|Bos taurus EH-domain containing 3 (EHD3), mRNA. [Source:RefSeq mRNA;Acc:NM_001098004]|11|ENSBTAG00000001662|ENSBTAT00000044505	1.764e+06	2.03936e+06	3.46437e+06	2.03936e+06	14	13
ENSBTAP00000022258	ACLY	11	11	519.03	0.865746	1.15507	ACLY|UniProtKB Gene Name|Bos taurus ATP citrate lyase (ACLY), mRNA. [Source:RefSeq mRNA;Acc:NM_001037457]|19|ENSBTAG00000016740|ENSBTAT00000022258	399643	461617	784870	461617	10	8
ENSBTAP00000020512	DSTN	1	1	88.38	0.873293	1.14509	DSTN|UniProtKB Gene Name|Bos taurus destrin (actin depolymerizing factor) (DSTN), mRNA. [Source:RefSeq mRNA;Acc:NM_001015586]|13|ENSBTAG00000015434|ENSBTAT00000020512	51050.1	58457.1	100259	58457.1	2	1
ENSBTAP00000022237	ANP32E	2	2	85.91	0.880381	1.13587	ANP32E|EntrezGene|Bos taurus acidic (leucine-rich) nuclear phosphoprotein 32 family, member E (ANP32E), mRNA. [Source:RefSeq mRNA;Acc:NM_001075306]|3|ENSBTAG00000016730|ENSBTAT00000022237	37033.8	42065.6	72731.7	42065.6	3	2
ENSBTAP00000037526	ATP6V1E1	1	1	25.69	0.882135	1.13361	ATP6V1E1|UniProtKB Gene Name|Bos taurus ATPase, H+ transporting, lysosomal 31kDa, V1 subunit E1 (ATP6V1E1), mRNA. [Source:RefSeq mRNA;Acc:NM_174810]|5|ENSBTAG00000014238|ENSBTAT00000037702	17716	20083.1	34792.9	20083.1	1	0
ENSBTAP00000012454	MDH2	1	1	38	0.884214	1.13095	MDH2|UniProtKB Gene Name|Bos taurus malate dehydrogenase 2, NAD (mitochondrial) (MDH2), mRNA. [Source:RefSeq mRNA;Acc:NM_001013587]|25|ENSBTAG00000009462|ENSBTAT00000012454	49027.9	55448	96287.3	55448	1	1
ENSBTAP00000008760	EPB41	2	2	66.05	0.884842	1.13014	EPB41|EntrezGene|Bos taurus erythrocyte membrane protein band 4.1 (elliptocytosis 1, RH-linked) (EPB41), mRNA. [Source:RefSeq mRNA;Acc:NM_174311]|2|ENSBTAG00000006667|ENSBTAT00000008760	29391.5	33216.6	57722.7	33216.6	2	1
ENSBTAP00000027511;ENSBTAP00000002747;ENSBTAP00000003515	GNAI2	8	8	276.93	0.888968	1.1249	GNAI2|UniProtKB Gene Name|Bos taurus guanine nucleotide binding protein (G protein), alpha inhibiting activity polypeptide 2 (GNAI2), mRNA. [Source:RefSeq mRNA;Acc:NM_001101040]|22|ENSBTAG00000020645|ENSBTAT00000027511	375902	422852	738244	422852	3	6
ENSBTAP00000030521		9	5	502.26	0.889593	1.12411	||Uncharacterized protein [Source:UniProtKB/TrEMBL;Acc:G5E5T5]|21|ENSBTAG00000048049|ENSBTAT00000030542	836957	940831	1.64372e+06	940831	5	8
ENSBTAP00000014479	PDE5A	13	13	634.98	0.889921	1.1237	PDE5A|UniProtKB Gene Name|Bos taurus phosphodiesterase 5A, cGMP-specific (PDE5A), mRNA. [Source:RefSeq mRNA;Acc:NM_174417]|6|ENSBTAG00000024888|ENSBTAT00000014479	1.29596e+06	1.45626e+06	2.54517e+06	1.45626e+06	14	14
ENSBTAP00000006236	MS4A1	1	1	51.84	0.897276	1.11448	MS4A1|EntrezGene|Bos taurus membrane-spanning 4-domains, subfamily A, member 1 (MS4A1), mRNA. [Source:RefSeq mRNA;Acc:NM_001077854]|15|ENSBTAG00000004580|ENSBTAT00000006236	27448.2	30590.6	53906.3	30590.6	1	1
ENSBTAP00000003560	OSTF1	5	4	182.96	0.902756	1.10772	OSTF1|UniProtKB Gene Name|Bos taurus osteoclast stimulating factor 1 (OSTF1), mRNA. [Source:RefSeq mRNA;Acc:NM_174409]|8|ENSBTAG00000002746|ENSBTAT00000003560	176396	195397	346429	195397	3	2
ENSBTAP00000025846;ENSBTAP00000029340		2	1	84.54	0.904705	1.10533	||Uncharacterized protein [Source:UniProtKB/TrEMBL;Acc:G3X7F3]|16|ENSBTAG00000024647|ENSBTAT00000025846	51070.1	56449.5	100298	56449.5	1	1
ENSBTAP00000009559	F13A1	19	19	1158.16	0.90767	1.10172	F13A1|UniProtKB Gene Name|Bos taurus coagulation factor XIII, A1 polypeptide (F13A1), mRNA. [Source:RefSeq mRNA;Acc:NM_001167894]|23|ENSBTAG00000007268|ENSBTAT00000009559	1.63589e+07	1.8023e+07	3.21277e+07	1.8023e+07	36	29
ENSBTAP00000021304	ADH5	1	1	22.84	0.911067	1.09761	ADH5|UniProtKB Gene Name|Bos taurus alcohol dehydrogenase 5 (class III), chi polypeptide (ADH5), mRNA. [Source:RefSeq mRNA;Acc:NM_001034249]|6|ENSBTAG00000016007|ENSBTAT00000021304	33293.5	36543.4	65386.1	36543.4	0	1
ENSBTAP00000055697	NUDT14	1	1	34.42	0.914917	1.093	NUDT14|UniProtKB Gene Name|Bos taurus nudix (nucleoside diphosphate linked moiety X)-type motif 14 (NUDT14), mRNA. [Source:RefSeq mRNA;Acc:NM_001105652]|21|ENSBTAG00000048010|ENSBTAT00000063951	67285.8	73543.1	132144	73543.1	2	2
ENSBTAP00000018248	UMPS	1	1	42.65	0.918967	1.08818	UMPS|UniProtKB Gene Name|Bos taurus uridine monophosphate synthetase (UMPS), mRNA. [Source:RefSeq mRNA;Acc:NM_177508]|1|ENSBTAG00000013727|ENSBTAT00000018248	29107.4	31674	57164.8	31674	0	1
ENSBTAP00000018091	FKBP2	1	1	34.61	0.921529	1.08515	FKBP2|UniProtKB Gene Name|Bos taurus FK506 binding protein 2, 13kDa (FKBP2), transcript variant 1, mRNA. [Source:RefSeq mRNA;Acc:NM_001113256]|29|ENSBTAG00000013606|ENSBTAT00000018091	115503	125339	226840	125339	1	1
ENSBTAP00000032642	PPP2R4	4	4	160.76	0.923301	1.08307	PPP2R4|UniProtKB Gene Name|Bos taurus protein phosphatase 2A activator, regulatory subunit 4 (PPP2R4), mRNA. [Source:RefSeq mRNA;Acc:NM_001046173]|11|ENSBTAG00000001933|ENSBTAT00000032713	228471	247450	448700	247450	4	3
ENSBTAP00000005542	SCYE1	4	4	123.12	0.927401	1.07828	SCYE1|UniProtKB Gene Name|Bos taurus aminoacyl tRNA synthetase complex-interacting multifunctional protein 1 (AIMP1), mRNA. [Source:RefSeq mRNA;Acc:NM_001035018]|6|ENSBTAG00000004230|ENSBTAT00000005542	66815.4	72045.8	131221	72045.8	1	1
ENSBTAP00000044864	MMRN1	1	1	76.63	0.927873	1.07773	MMRN1|UniProtKB Gene Name|Bos taurus multimerin 1 (MMRN1), mRNA. [Source:RefSeq mRNA;Acc:NM_001102500]|6|ENSBTAG00000010285|ENSBTAT00000047683	14425	15546.3	28329.7	15546.3	1	1
ENSBTAP00000054179	IgM	1	1	46.47	0.928373	1.07715	||Bos taurus IgM (LOC524810), mRNA. [Source:RefSeq mRNA;Acc:NM_001205186]|21|ENSBTAG00000047700|ENSBTAT00000063930	39426.5	42468.3	77430.7	42468.3	1	1
ENSBTAP00000026582	CMPK1	2	2	74.96	0.933321	1.07144	CMPK1|UniProtKB Gene Name|Bos taurus cytidine monophosphate (UMP-CMP) kinase 1, cytosolic (CMPK1), mRNA. [Source:RefSeq mRNA;Acc:NM_001046044]|3|ENSBTAG00000019956|ENSBTAT00000026582	74514.8	79838.3	146342	79838.3	1	2
ENSBTAP00000002600;ENSBTAP00000042078	THBS1	96	94	6434.52	0.935137	1.06936	THBS1|EntrezGene|Bos taurus thrombospondin 1 (THBS1), mRNA. [Source:RefSeq mRNA;Acc:NM_174196]|10|ENSBTAG00000002006|ENSBTAT00000002600	2.87476e+08	3.07416e+08	5.64583e+08	3.07416e+08	239	243
ENSBTAP00000010022	CATD	7	7	223.49	0.935199	1.06929	CATD|UniProtKB Gene Name|Bos taurus cathepsin D (CTSD), mRNA. [Source:RefSeq mRNA;Acc:NM_001166521]|29|ENSBTAG00000007622|ENSBTAT00000010022	632323	676137	1.24184e+06	676137	4	3
ENSBTAP00000022979	C3	50	47	3027.07	0.935854	1.06854	C3|UniProtKB Gene Name|Bos taurus complement component 3 (C3), mRNA. [Source:RefSeq mRNA;Acc:NM_001040469]|7|ENSBTAG00000017280|ENSBTAT00000022979	1.0807e+07	1.15478e+07	2.12242e+07	1.15478e+07	64	55
ENSBTAP00000048477	AHNAK	9	9	283.25	0.936116	1.06824	AHNAK|HGNC Symbol|AHNAK nucleoprotein [Source:HGNC Symbol;Acc:347]|29|ENSBTAG00000013468|ENSBTAT00000052103	1.84773e+06	1.97383e+06	3.62882e+06	1.97383e+06	9	0
ENSBTAP00000033386	GC	2	2	90.95	0.939601	1.06428	GC|HGNC Symbol|group-specific component (vitamin D binding protein) [Source:HGNC Symbol;Acc:4187]|6|ENSBTAG00000013718|ENSBTAT00000033473	297053	316148	583391	316148	4	4
ENSBTAP00000028486	ANP32B	5	2	255.27	0.941797	1.0618	ANP32B|EntrezGene|Bos taurus acidic (leucine-rich) nuclear phosphoprotein 32 family, member B (ANP32B), mRNA. [Source:RefSeq mRNA;Acc:NM_001035074]|8|ENSBTAG00000021367|ENSBTAT00000028486	127710	135603	250814	135603	1	0
ENSBTAP00000015339	GDA	1	1	17.07	0.944038	1.05928	GDA|EntrezGene|Bos taurus guanine deaminase (GDA), mRNA. [Source:RefSeq mRNA;Acc:NM_001192620]|8|ENSBTAG00000011545|ENSBTAT00000015339	20010.4	21196.6	39298.9	21196.6	0	1
ENSBTAP00000022054	HNRNPR	2	1	33.84	0.962495	1.03897	HNRNPR|UniProtKB Gene Name|Bos taurus heterogeneous nuclear ribonucleoprotein R (HNRNPR), mRNA. [Source:RefSeq mRNA;Acc:NM_001082608]|2|ENSBTAG00000016578|ENSBTAT00000022054	21658.7	22502.7	42536.2	22502.7	1	0
ENSBTAP00000021305;ENSBTAP00000026009	PPP3CA	2	2	97.83	0.966235	1.03494	PPP3CA|UniProtKB Gene Name|Bos taurus protein phosphatase 3, catalytic subunit, alpha isozyme (PPP3CA), mRNA. [Source:RefSeq mRNA;Acc:NM_174787]|6|ENSBTAG00000016005|ENSBTAT00000021305	57475.6	59484.1	112878	59484.1	2	2
ENSBTAP00000025311	IFITM3	1	1	58.44	0.973001	1.02775	IFITM3|EntrezGene|Bos taurus interferon induced transmembrane protein 3 (IFITM3), mRNA. [Source:RefSeq mRNA;Acc:NM_001078141]|29|ENSBTAG00000019015|ENSBTAT00000025311	169079	173770	332058	173770	1	1
ENSBTAP00000016273	VWF	98	97	6965.53	0.97302	1.02773	VWF|EntrezGene|Bos taurus von Willebrand factor (VWF), mRNA. [Source:RefSeq mRNA;Acc:NM_001205308]|5|ENSBTAG00000012265|ENSBTAT00000016273	4.53115e+07	4.65679e+07	8.89885e+07	4.65679e+07	118	125
ENSBTAP00000053578	RANBP6	1	1	52.08	0.974666	1.02599	RANBP6|UniProtKB Gene Name|Bos taurus importin 5 (IPO5), mRNA. [Source:RefSeq mRNA;Acc:NM_001037817]|12|ENSBTAG00000039374|ENSBTAT00000061564	52219.5	53576.8	102555	53576.8	1	0
ENSBTAP00000002418	CIAPIN1	1	1	28.73	0.975	1.02564	CIAPIN1|UniProtKB Gene Name|Bos taurus cytokine induced apoptosis inhibitor 1 (CIAPIN1), mRNA. [Source:RefSeq mRNA;Acc:NM_001015659]|18|ENSBTAG00000001854|ENSBTAT00000002418	26774.6	27461.1	52583.3	27461.1	1	1
ENSBTAP00000006430	DCTN1	1	1	41.34	0.978415	1.02206	DCTN1|EntrezGene|Bos taurus dynactin 1 (DCTN1), mRNA. [Source:RefSeq mRNA;Acc:NM_001098934]|11|ENSBTAG00000004887|ENSBTAT00000006430	17835.7	18229.2	35028.1	18229.2	0	1
ENSBTAP00000015759	CLIP2	1	1	15.38	0.979657	1.02077	CLIP2|HGNC Symbol|CAP-GLY domain containing linker protein 2 [Source:HGNC Symbol;Acc:2586]|25|ENSBTAG00000011875|ENSBTAT00000015759	122176	124713	239944	124713	1	0
ENSBTAP00000013082	AKR1B1	4	3	140.38	0.982542	1.01777	AKR1B1|UniProtKB Gene Name|Bos taurus aldo-keto reductase family 1, member B1 (aldose reductase) (AKR1B1), mRNA. [Source:RefSeq mRNA;Acc:NM_001012519]|4|ENSBTAG00000009902|ENSBTAT00000013082	160317	163166	314851	163166	4	4
ENSBTAP00000022558	GANAB	3	3	115.49	0.987085	1.01308	GANAB|UniProtKB Gene Name|Bos taurus glucosidase, alpha; neutral AB (GANAB), mRNA. [Source:RefSeq mRNA;Acc:NM_001205777]|29|ENSBTAG00000016956|ENSBTAT00000022558	87882.3	89032.2	172595	89032.2	2	2
ENSBTAP00000027359	PYCARD	3	3	147.03	0.996621	1.00339	PYCARD|HGNC Symbol|PYD and CARD domain containing [Source:HGNC Symbol;Acc:16608]|25|ENSBTAG00000020535|ENSBTAT00000027359	90737.7	91045.3	178202	91045.3	3	3
ENSBTAP00000000259;ENSBTAP00000003589;ENSBTAP00000008508;ENSBTAP00000021348	GNB1	3	3	89.95	0.996684	1.00333	GNB1|UniProtKB Gene Name|Bos taurus guanine nucleotide binding protein (G protein), beta polypeptide 1 (GNB1), mRNA. [Source:RefSeq mRNA;Acc:NM_175777]|16|ENSBTAG00000000215|ENSBTAT00000000259	148145	148638	290946	148638	2	2
ENSBTAP00000052656	PAFAH1B1	2	2	71.37	0.997488	1.00252	PAFAH1B1|UniProtKB Gene Name|Bos taurus platelet-activating factor acetylhydrolase 1b, regulatory subunit 1 (45kDa) (PAFAH1B1), mRNA. [Source:RefSeq mRNA;Acc:NM_174663]|19|ENSBTAG00000016806|ENSBTAT00000055329	91905.7	92137.1	180496	92137.1	1	1
ENSBTAP00000011029	CAST	1	1	50.88	0.99866	1.00134	CAST|UniProtKB Gene Name|Bos taurus calpastatin (CAST), transcript variant 1, mRNA. [Source:RefSeq mRNA;Acc:NM_001030318]|7|ENSBTAG00000000874|ENSBTAT00000011029	45912.8	45974.4	90169.3	45974.4	2	2
ENSBTAP00000000673	AHSG	5	5	196.42	0.998828	1.00117	AHSG|UniProtKB Gene Name|Bos taurus alpha-2-HS-glycoprotein (AHSG), mRNA. [Source:RefSeq mRNA;Acc:NM_173984]|1|ENSBTAG00000000522|ENSBTAT00000000673	309246	309609	607338	309609	6	5
ENSBTAP00000001187;ENSBTAP00000039006	PGK1	14	14	948.39	1.00014	0.999864	PGK1|UniProtKB Gene Name|Bos taurus phosphoglycerate kinase 1 (PGK1), mRNA. [Source:RefSeq mRNA;Acc:NM_001034299]|X|ENSBTAG00000000894|ENSBTAT00000001187	5.46867e+06	5.46793e+06	1.07401e+07	5.46793e+06	22	21
ENSBTAP00000022946	VBP1	1	1	70.92	1.00088	0.999116	VBP1|EntrezGene|Bos taurus von Hippel-Lindau binding protein 1 (VBP1), mRNA. [Source:RefSeq mRNA;Acc:NM_001038516]|X|ENSBTAG00000017265|ENSBTAT00000022946	33520.5	33490.9	65831.9	33490.9	3	1
ENSBTAP00000026878	AAAS	1	1	14.86	1.00582	0.994218	AAAS|UniProtKB Gene Name|Bos taurus achalasia, adrenocortical insufficiency, alacrimia (AAAS), mRNA. [Source:RefSeq mRNA;Acc:NM_001075269]|5|ENSBTAG00000020179|ENSBTAT00000026878	44255	43999.1	86913.5	43999.1	0	1
ENSBTAP00000020878	ERO1L	1	1	70.04	1.01728	0.983015	ERO1L|UniProtKB Gene Name|Bos taurus ERO1-like (S. cerevisiae) (ERO1L), mRNA. [Source:RefSeq mRNA;Acc:NM_001103348]|10|ENSBTAG00000015716|ENSBTAT00000020878	32534.4	31981.9	63895.3	31981.9	1	0
ENSBTAP00000020363;ENSBTAP00000047554;ENSBTAP00000049745	NPM1	4	4	277.94	1.02342	0.977113	NPM1|UniProtKB Gene Name|Bos taurus nucleophosmin (nucleolar phosphoprotein B23, numatrin) (NPM1), mRNA. [Source:RefSeq mRNA;Acc:NM_001035441]|20|ENSBTAG00000015316|ENSBTAT00000020363	457520	447049	898536	447049	3	4
ENSBTAP00000002914	APOA1	12	11	520.98	1.0303	0.970587	APOA1|UniProtKB Gene Name|Bos taurus apolipoprotein A-I (APOA1), mRNA. [Source:RefSeq mRNA;Acc:NM_174242]|15|ENSBTAG00000002258|ENSBTAT00000002914	2.76685e+06	2.68547e+06	5.43389e+06	2.68547e+06	10	5
ENSBTAP00000003662	TCP1	5	4	194.75	1.03111	0.969832	TCP1|EntrezGene|Bos taurus t-complex 1 (TCP1), mRNA. [Source:RefSeq mRNA;Acc:NM_001038086]|9|ENSBTAG00000002829|ENSBTAT00000003662	357647	346858	702393	346858	4	3
ENSBTAP00000001373	PYGM	5	1	134.52	1.03491	0.966267	PYGM|HGNC Symbol|phosphorylase, glycogen, muscle [Source:HGNC Symbol;Acc:9726]|29|ENSBTAG00000001032|ENSBTAT00000001373	36374.7	35147.6	71437.2	35147.6	1	1
ENSBTAP00000022227;ENSBTAP00000000027;ENSBTAP00000001303;ENSBTAP00000023407;ENSBTAP00000042206	RAB1A	4	3	181.6	1.04693	0.955176	RAB1A|UniProtKB Gene Name|Bos taurus RAB1A, member RAS oncogene family (RAB1A), mRNA. [Source:RefSeq mRNA;Acc:NM_001033628]|11|ENSBTAG00000016720|ENSBTAT00000022227	374813	358013	736106	358013	5	0
ENSBTAP00000022642	USO1	6	6	265.66	1.05162	0.950911	USO1|UniProtKB Gene Name|Bos taurus USO1 vesicle docking protein homolog (yeast) (USO1), mRNA. [Source:RefSeq mRNA;Acc:NM_174845]|6|ENSBTAG00000017028|ENSBTAT00000022642	156698	149006	307743	149006	5	4
ENSBTAP00000024660	HDGFRP3	3	2	153.47	1.0539	0.948854	HDGFRP3|EntrezGene|Bos taurus hepatoma-derived growth factor, related protein 3 (HDGFRP3), mRNA. [Source:RefSeq mRNA;Acc:NM_001191368]|21|ENSBTAG00000018527|ENSBTAT00000024660	278935	264668	547808	264668	2	2
ENSBTAP00000006866	RPL4	1	1	17.35	1.05668	0.946362	RPL4|UniProtKB Gene Name|Bos taurus ribosomal protein L4 (RPL4), mRNA. [Source:RefSeq mRNA;Acc:NM_001014894]|10|ENSBTAG00000005211|ENSBTAT00000006866	36491.6	34534.2	71666.8	34534.2	1	0
ENSBTAP00000055471	KRT1	6	2	267.9	1.06081	0.942677	KRT1|HGNC Symbol|keratin 1 [Source:HGNC Symbol;Acc:6412]|5|ENSBTAG00000046089|ENSBTAT00000065029	1.58798e+06	1.49695e+06	3.11867e+06	1.49695e+06	3	3
ENSBTAP00000014666	RAC2	2	2	51.56	1.06193	0.941686	RAC2|UniProtKB Gene Name|Bos taurus ras-related C3 botulinum toxin substrate 2 (rho family, small GTP binding protein Rac2) (RAC2), mRNA. [Source:RefSeq mRNA;Acc:NM_175792]|5|ENSBTAG00000011043|ENSBTAT00000014666	81143.1	76411.3	159359	76411.3	2	1
ENSBTAP00000052422	GRP78	19	17	867.16	1.06396	0.939881	GRP78|UniProtKB Gene Name|Uncharacterized protein [Source:UniProtKB/TrEMBL;Acc:F1N614]|11|ENSBTAG00000007662|ENSBTAT00000057533	2.96353e+06	2.78537e+06	5.82017e+06	2.78537e+06	14	18
ENSBTAP00000014304;ENSBTAP00000011047	MYL6	9	9	368.96	1.06441	0.939484	MYL6|UniProtKB Gene Name|Bos taurus myosin, light chain 6, alkali, smooth muscle and non-muscle (MYL6), mRNA. [Source:RefSeq mRNA;Acc:NM_175780]|5|ENSBTAG00000010799|ENSBTAT00000014304	2.64815e+06	2.4879e+06	5.20078e+06	2.4879e+06	10	8
ENSBTAP00000017995;ENSBTAP00000002299	CLIC1	9	9	541.2	1.06466	0.939263	CLIC1|UniProtKB Gene Name|Bos taurus chloride intracellular channel 1 (CLIC1), mRNA. [Source:RefSeq mRNA;Acc:NM_001015608]|23|ENSBTAG00000013533|ENSBTAT00000017995	2.65433e+06	2.49312e+06	5.21292e+06	2.49312e+06	13	12
ENSBTAP00000029307;ENSBTAP00000000935	PARVB	11	11	693.07	1.06972	0.934825	PARVB|UniProtKB Gene Name|Bos taurus parvin, beta (PARVB), mRNA. [Source:RefSeq mRNA;Acc:NM_001102299]|5|ENSBTAG00000021978|ENSBTAT00000029307	3.06208e+06	2.86251e+06	6.01371e+06	2.86251e+06	14	13
ENSBTAP00000017775;ENSBTAP00000022510	CAP1	27	25	1804.52	1.0705	0.934147	CAP1|UniProtKB Gene Name|Bos taurus CAP, adenylate cyclase-associated protein 1 (yeast) (CAP1), mRNA. [Source:RefSeq mRNA;Acc:NM_001035010]|3|ENSBTAG00000013363|ENSBTAT00000017775	1.43327e+07	1.33888e+07	2.81483e+07	1.33888e+07	47	46
ENSBTAP00000018555	BCL2L13	1	1	41.45	1.07104	0.933671	BCL2L13|HGNC Symbol|BCL2-like 13 (apoptosis facilitator) [Source:HGNC Symbol;Acc:17164]|5|ENSBTAG00000013956|ENSBTAT00000018555	47685.8	44522.9	93651.5	44522.9	2	2
ENSBTAP00000027078	AP2B1	7	1	205.36	1.07156	0.933217	AP2B1|HGNC Symbol|adaptor-related protein complex 2, beta 1 subunit [Source:HGNC Symbol;Acc:563]|19|ENSBTAG00000020316|ENSBTAT00000027078	18659.9	17413.7	36646.6	17413.7	3	1
ENSBTAP00000024159	NRBP1	1	1	38.14	1.07582	0.929523	NRBP1|UniProtKB Gene Name|Bos taurus nuclear receptor binding protein 1 (NRBP1), mRNA. [Source:RefSeq mRNA;Acc:NM_001076889]|11|ENSBTAG00000018153|ENSBTAT00000024159	21316.4	19814.1	41863.8	19814.1	0	1
ENSBTAP00000047901	UFD1L	1	1	14.69	1.07584	0.92951	UFD1L|UniProtKB Gene Name|Bos taurus ubiquitin fusion degradation 1 like (yeast) (UFD1L), mRNA. [Source:RefSeq mRNA;Acc:NM_001075300]|17|ENSBTAG00000004284|ENSBTAT00000056937	21693.6	20164.4	42604.7	20164.4	0	1
ENSBTAP00000017850	BLVRA	3	3	84.8	1.07779	0.927829	BLVRA|UniProtKB Gene Name|Bos taurus biliverdin reductase A (BLVRA), mRNA. [Source:RefSeq mRNA;Acc:NM_001097571]|4|ENSBTAG00000013414|ENSBTAT00000017850	223762	207613	439452	207613	1	4
ENSBTAP00000054280	KRT3	5	1	266.4	1.08506	0.921604	KRT3|HGNC Symbol|keratin 3 [Source:HGNC Symbol;Acc:6440]|5|ENSBTAG00000045662|ENSBTAT00000065713	100327	92461.8	197035	92461.8	1	1
ENSBTAP00000042274	CCT4	8	8	373.53	1.08549	0.921245	CCT4|EntrezGene|Bos taurus chaperonin containing TCP1, subunit 4 (delta) (CCT4), mRNA. [Source:RefSeq mRNA;Acc:NM_001038194]|11|ENSBTAG00000004531|ENSBTAT00000044819	578727	533150	1.13658e+06	533150	7	8
ENSBTAP00000054606	CD81	1	1	35.09	1.09163	0.916061	CD81|UniProtKB Gene Name|Bos taurus CD81 molecule (CD81), mRNA. [Source:RefSeq mRNA;Acc:NM_001035099]|29|ENSBTAG00000047495|ENSBTAT00000065583	74646.4	68380.6	146600	68380.6	0	1
ENSBTAP00000007933	ARHGDIB	10	10	533.67	1.0978	0.910915	ARHGDIB|UniProtKB Gene Name|Bos taurus Rho GDP dissociation inhibitor (GDI) beta (ARHGDIB), mRNA. [Source:RefSeq mRNA;Acc:NM_175797]|5|ENSBTAG00000006039|ENSBTAT00000007933	3.69877e+06	3.36927e+06	7.26412e+06	3.36927e+06	13	13
ENSBTAP00000007405	LSM2	2	2	155.94	1.10316	0.906485	LSM2|UniProtKB Gene Name|Bos taurus LSM2 homolog, U6 small nuclear RNA associated (S. cerevisiae) (LSM2), mRNA. [Source:RefSeq mRNA;Acc:NM_001101177]|23|ENSBTAG00000005634|ENSBTAT00000007405	162293	147116	318731	147116	4	2
ENSBTAP00000012391	PSMC4	1	1	24.98	1.10661	0.903661	PSMC4|UniProtKB Gene Name|Bos taurus proteasome (prosome, macropain) 26S subunit, ATPase, 4 (PSMC4), mRNA. [Source:RefSeq mRNA;Acc:NM_001035083]|18|ENSBTAG00000009414|ENSBTAT00000012391	9952.25	8993.45	19545.5	8993.45	1	0
ENSBTAP00000008372	TUBB4B	20	1	885.39	1.11016	0.900768	TUBB4B|UniProtKB Gene Name|Bos taurus tubulin, beta 2C (TUBB4B), mRNA. [Source:RefSeq mRNA;Acc:NM_001034663]|11|ENSBTAG00000025274|ENSBTAT00000008372	115970	104462	227756	104462	1	1
ENSBTAP00000043007	AP1M2	1	1	13.58	1.11037	0.900597	AP1M2|UniProtKB Gene Name|Bos taurus adaptor-related protein complex 1, mu 2 subunit (AP1M2), mRNA. [Source:RefSeq mRNA;Acc:NM_001034511]|7|ENSBTAG00000021160|ENSBTAT00000045632	14997.9	13507	29454.7	13507	0	1
ENSBTAP00000026435	LTBP1	1	1	34.88	1.11139	0.899775	LTBP1|EntrezGene|Bos taurus latent transforming growth factor beta binding protein 1 (LTBP1), mRNA. [Source:RefSeq mRNA;Acc:NM_001103091]|11|ENSBTAG00000019839|ENSBTAT00000026435	40526.2	36464.4	79590.5	36464.4	1	1
ENSBTAP00000005600	RHOA	2	2	39.86	1.11392	0.897729	RHOA|UniProtKB Gene Name|Bos taurus ras homolog gene family, member A (RHOA), mRNA. [Source:RefSeq mRNA;Acc:NM_176645]|22|ENSBTAG00000004279|ENSBTAT00000005600	71875	64524.3	141157	64524.3	2	0
ENSBTAP00000051774;ENSBTAP00000001575	GLRX	3	3	134.59	1.1214	0.891744	GLRX|UniProtKB Gene Name|Bos taurus glutaredoxin (thioltransferase) (GLRX), mRNA. [Source:RefSeq mRNA;Acc:NM_001037604]|7|ENSBTAG00000038186|ENSBTAT00000054658	1.25741e+06	1.12129e+06	2.46946e+06	1.12129e+06	4	5
ENSBTAP00000027870	PRKCB	1	1	18.26	1.12452	0.889265	PRKCB|UniProtKB Gene Name|Bos taurus protein kinase C, beta (PRKCB), mRNA. [Source:RefSeq mRNA;Acc:NM_174587]|25|ENSBTAG00000020921|ENSBTAT00000027870	33381.8	29685.2	65559.4	29685.2	0	1
ENSBTAP00000016780	NAA38	1	1	31.02	1.13062	0.884469	NAA38|UniProtKB Gene Name|Bos taurus N(alpha)-acetyltransferase 38, NatC auxiliary subunit (NAA38), mRNA. [Source:RefSeq mRNA;Acc:NM_001034740]|4|ENSBTAG00000012649|ENSBTAT00000016780	35595.7	31483.3	69907.4	31483.3	1	1
ENSBTAP00000004959	ECM1	9	9	406.36	1.13187	0.883497	ECM1|UniProtKB Gene Name|Bos taurus extracellular matrix protein 1 (ECM1), mRNA. [Source:RefSeq mRNA;Acc:NM_001099706]|3|ENSBTAG00000003806|ENSBTAT00000004959	1.29705e+06	1.14594e+06	2.5473e+06	1.14594e+06	13	12
ENSBTAP00000006653	TIMP1	2	2	44.25	1.13346	0.882256	TIMP1|UniProtKB Gene Name|Bos taurus TIMP metallopeptidase inhibitor 1 (TIMP1), mRNA. [Source:RefSeq mRNA;Acc:NM_174471]|X|ENSBTAG00000005043|ENSBTAT00000006653	141998	125278	278873	125278	1	0
ENSBTAP00000020825	HSPA4	2	2	75.65	1.13422	0.88166	HSPA4|EntrezGene|Bos taurus heat shock 70kDa protein 4 (HSPA4), mRNA. [Source:RefSeq mRNA;Acc:NM_001114192]|7|ENSBTAG00000015683|ENSBTAT00000020825	103440	91199	203149	91199	1	2
ENSBTAP00000039644	ART5	1	1	56.63	1.13922	0.877792	||Bos taurus ADP-ribosyltransferase 5 (ART5), mRNA. [Source:RefSeq mRNA;Acc:NM_001076515]|15|ENSBTAG00000023648|ENSBTAT00000039858	41806.2	36697.1	82104.3	36697.1	1	2
ENSBTAP00000025007	CTSZ	4	4	208.06	1.14013	0.877096	CTSZ|HGNC Symbol|cathepsin Z [Source:HGNC Symbol;Acc:2547]|13|ENSBTAG00000018784|ENSBTAT00000025007	167779	147158	329506	147158	6	4
ENSBTAP00000011371	PRKAR1A	2	2	78.12	1.1403	0.876959	PRKAR1A|UniProtKB Gene Name|Bos taurus protein kinase, cAMP-dependent, regulatory, type I, alpha (tissue specific extinguisher 1) (PRKAR1A), mRNA. [Source:RefSeq mRNA;Acc:NM_001076358]|19|ENSBTAG00000008621|ENSBTAT00000011371	100659	88273.5	197686	88273.5	2	2
ENSBTAP00000017500	HSPA1A	29	14	2163.3	1.14055	0.876771	HSPA1A|UniProtKB Gene Name|Bos taurus heat shock 70kDa protein 1A (HSPA1A), mRNA. [Source:RefSeq mRNA;Acc:NM_203322]|23|ENSBTAG00000025441|ENSBTAT00000017500	8.11159e+06	7.112e+06	1.59306e+07	7.112e+06	16	14
ENSBTAP00000025683	PACSIN2	2	2	50.89	1.14199	0.875664	PACSIN2|UniProtKB Gene Name|Bos taurus protein kinase C and casein kinase substrate in neurons 2 (PACSIN2), mRNA. [Source:RefSeq mRNA;Acc:NM_001046468]|5|ENSBTAG00000019290|ENSBTAT00000025683	84347.3	73859.9	165652	73859.9	2	0
ENSBTAP00000009128	COPS4	1	1	37.08	1.14394	0.874168	COPS4|UniProtKB Gene Name|Bos taurus COP9 constitutive photomorphogenic homolog subunit 4 (Arabidopsis) (COPS4), mRNA. [Source:RefSeq mRNA;Acc:NM_001034694]|6|ENSBTAG00000006950|ENSBTAT00000009128	22597.1	19753.7	44379.1	19753.7	1	1
ENSBTAP00000025008	TUBB1	28	20	1638.43	1.14926	0.870125	TUBB1|EntrezGene|Bos taurus tubulin, beta 1 class VI (TUBB1), mRNA. [Source:RefSeq mRNA;Acc:NM_001144100]|13|ENSBTAG00000018785|ENSBTAT00000025008	1.21454e+07	1.0568e+07	2.38528e+07	1.0568e+07	30	15
ENSBTAP00000008479	CD53	1	1	32.11	1.14943	0.869995	CD53|UniProtKB Gene Name|Bos taurus CD53 molecule (CD53), mRNA. [Source:RefSeq mRNA;Acc:NM_001034232]|3|ENSBTAG00000006466|ENSBTAT00000008479	233723	203338	459016	203338	1	1
ENSBTAP00000023094;ENSBTAP00000012026	YBX1	3	3	138.68	1.15431	0.866319	YBX1|EntrezGene|Bos taurus Y box binding protein 1 (YBX1), mRNA. [Source:RefSeq mRNA;Acc:NM_174815]|3|ENSBTAG00000017368|ENSBTAT00000023094	120187	104120	236038	104120	3	1
ENSBTAP00000009415	C1QA	1	1	46.99	1.15736	0.864034	C1QA|UniProtKB Gene Name|Bos taurus complement component 1, q subcomponent, A chain (C1QA), mRNA. [Source:RefSeq mRNA;Acc:NM_001014945]|2|ENSBTAG00000007153|ENSBTAT00000009415	74559.5	64422	146430	64422	1	1
ENSBTAP00000044420	TPM3	14	4	617.29	1.1661	0.857558	TPM3|UniProtKB Gene Name|Bos taurus tropomyosin 3 (TPM3), mRNA. [Source:RefSeq mRNA;Acc:NM_001011674]|3|ENSBTAG00000033217|ENSBTAT00000047197	843191	723085	1.65597e+06	723085	2	2
ENSBTAP00000030312;ENSBTAP00000013775;ENSBTAP00000052135	SAA3	3	3	95.27	1.16783	0.856292	SAA3|UniProtKB Gene Name|Bos taurus serum amyloid A 3 (SAA3), mRNA. [Source:RefSeq mRNA;Acc:NM_181016]|29|ENSBTAG00000022396|ENSBTAT00000030328	155627	133262	305639	133262	1	2
ENSBTAP00000027941	CAT	13	13	505.37	1.1736	0.85208	CAT|UniProtKB Gene Name|Bos taurus catalase (CAT), mRNA. [Source:RefSeq mRNA;Acc:NM_001035386]|15|ENSBTAG00000020980|ENSBTAT00000027941	510105	434650	1.00181e+06	434650	4	6
ENSBTAP00000027182	TNFAIP8L2	1	1	37.68	1.17599	0.850346	TNFAIP8L2|UniProtKB Gene Name|Bos taurus tumor necrosis factor, alpha-induced protein 8-like 2 (TNFAIP8L2), mRNA. [Source:RefSeq mRNA;Acc:NM_001034389]|3|ENSBTAG00000020394|ENSBTAT00000027182	8270.18	7032.52	16242	7032.52	1	0
ENSBTAP00000002650	PSMD13	1	1	26.29	1.1761	0.850268	PSMD13|EntrezGene|Bos taurus proteasome (prosome, macropain) 26S subunit, non-ATPase, 13 (PSMD13), mRNA. [Source:RefSeq mRNA;Acc:NM_001024532]|11|ENSBTAG00000002045|ENSBTAT00000002650	9660.87	8214.33	18973.3	8214.33	1	0
ENSBTAP00000022319	CLIP1	1	1	63.75	1.17773	0.849089	CLIP1|HGNC Symbol|CAP-GLY domain containing linker protein 1 [Source:HGNC Symbol;Acc:10461]|17|ENSBTAG00000016779|ENSBTAT00000022319	52277.8	44388.5	102670	44388.5	2	2
ENSBTAP00000013737;ENSBTAP00000007359;ENSBTAP00000035330	MYH9	89	75	6001.48	1.18135	0.846491	MYH9|EntrezGene|Bos taurus myosin, heavy chain 9, non-muscle (MYH9), mRNA. [Source:RefSeq mRNA;Acc:NM_001192762]|5|ENSBTAG00000010402|ENSBTAT00000013737	2.04649e+07	1.73234e+07	4.01916e+07	1.73234e+07	89	76
ENSBTAP00000008410	NUTF2	2	2	100.43	1.18636	0.842915	NUTF2|UniProtKB Gene Name|Bos taurus nuclear transport factor 2 (NUTF2), mRNA. [Source:RefSeq mRNA;Acc:NM_001037624]|18|ENSBTAG00000006414|ENSBTAT00000008410	101608	85646.7	199550	85646.7	2	2
ENSBTAP00000002616	EIF5A	4	3	111.86	1.18696	0.842487	EIF5A|UniProtKB Gene Name|Bos taurus eukaryotic translation initiation factor 5A (EIF5A), mRNA. [Source:RefSeq mRNA;Acc:NM_001003658]|19|ENSBTAG00000002018|ENSBTAT00000002616	105395	88793.7	206988	88793.7	2	2
ENSBTAP00000015403	GMPPB	1	1	70.23	1.19356	0.837832	GMPPB|EntrezGene|Bos taurus GDP-mannose pyrophosphorylase B (GMPPB), mRNA. [Source:RefSeq mRNA;Acc:NM_001046168]|22|ENSBTAG00000032026|ENSBTAT00000015403	9037.63	7572.02	17749.2	7572.02	0	1
ENSBTAP00000025496	CCT2	9	9	378.59	1.20078	0.832791	CCT2|UniProtKB Gene Name|Bos taurus chaperonin containing TCP1, subunit 2 (beta) (CCT2), mRNA. [Source:RefSeq mRNA;Acc:NM_001034239]|5|ENSBTAG00000019156|ENSBTAT00000025496	628999	523825	1.23531e+06	523825	10	3
ENSBTAP00000003472	PFKP	13	9	659.25	1.20203	0.831923	PFKP|HGNC Symbol|phosphofructokinase, platelet [Source:HGNC Symbol;Acc:8878]|13|ENSBTAG00000002683|ENSBTAT00000003472	907186	754709	1.78165e+06	754709	12	6
ENSBTAP00000013889	BLVRB	4	4	331.09	1.22028	0.819485	BLVRB|UniProtKB Gene Name|Bos taurus biliverdin reductase B (flavin reductase (NADPH)) (BLVRB), mRNA. [Source:RefSeq mRNA;Acc:NM_174251]|18|ENSBTAG00000010508|ENSBTAT00000013889	424134	347572	832968	347572	9	4
ENSBTAP00000014552	HINT1	2	2	54.72	1.22277	0.817815	HINT1|UniProtKB Gene Name|Bos taurus histidine triad nucleotide binding protein 1 (HINT1), mRNA. [Source:RefSeq mRNA;Acc:NM_175812]|7|ENSBTAG00000010959|ENSBTAT00000014552	63101	51604.9	123926	51604.9	2	1
ENSBTAP00000044733	CAPN2	2	2	60.58	1.22451	0.816654	CAPN2|UniProtKB Gene Name|Bos taurus calpain 2, (m/II) large subunit (CAPN2), mRNA. [Source:RefSeq mRNA;Acc:NM_001103086]|16|ENSBTAG00000012778|ENSBTAT00000047532	74526.7	60862.5	146365	60862.5	1	2
ENSBTAP00000013451	RAB7A	5	4	253.11	1.22663	0.815242	RAB7A|HGNC Symbol|RAB7A, member RAS oncogene family [Source:HGNC Symbol;Acc:9788]|22|ENSBTAG00000010193|ENSBTAT00000013451	442490	360736	869018	360736	4	4
ENSBTAP00000001667	HRG	1	1	23.17	1.22852	0.813989	HRG|EntrezGene|Bos taurus histidine-rich glycoprotein (HRG), mRNA. [Source:RefSeq mRNA;Acc:NM_173919]|1|ENSBTAG00000001265|ENSBTAT00000001667	3941.6	3208.42	7741.01	3208.42	1	1
ENSBTAP00000036278	CNP	1	1	25.29	1.22975	0.813171	CNP|UniProtKB Gene Name|Bos taurus 2',3'-cyclic nucleotide 3' phosphodiesterase (CNP), mRNA. [Source:RefSeq mRNA;Acc:NM_180993]|19|ENSBTAG00000025762|ENSBTAT00000036420	14864.9	12087.7	29193.7	12087.7	0	1
ENSBTAP00000023642	HSD17B10	4	4	113.77	1.26126	0.792859	HSD17B10|UniProtKB Gene Name|Bos taurus hydroxysteroid (17-beta) dehydrogenase 10 (HSD17B10), mRNA. [Source:RefSeq mRNA;Acc:NM_174334]|X|ENSBTAG00000017779|ENSBTAT00000023642	145202	115124	285165	115124	2	2
ENSBTAP00000018132	SLC22A6	1	1	17.04	1.27249	0.785859	SLC22A6|HGNC Symbol|solute carrier family 22 (organic anion transporter), member 6 [Source:HGNC Symbol;Acc:10970]|29|ENSBTAG00000013642|ENSBTAT00000018132	37986.5	29852	74602.7	29852	1	0
ENSBTAP00000008225;ENSBTAP00000026786	HSP90AA1	25	17	1350.22	1.27702	0.783074	HSP90AA1|UniProtKB Gene Name|Bos taurus heat shock protein 90kDa alpha (cytosolic), class A member 1 (HSP90AA1), mRNA. [Source:RefSeq mRNA;Acc:NM_001012670]|21|ENSBTAG00000006270|ENSBTAT00000008225	6.11363e+06	4.78742e+06	1.20067e+07	4.78742e+06	21	20
ENSBTAP00000031070	CNDP2	10	10	432.33	1.27717	0.782981	CNDP2|UniProtKB Gene Name|Bos taurus CNDP dipeptidase 2 (metallopeptidase M20 family) (CNDP2), mRNA. [Source:RefSeq mRNA;Acc:NM_001035108]|24|ENSBTAG00000009841|ENSBTAT00000031107	889216	696240	1.74636e+06	696240	10	9
ENSBTAP00000024490	PRKG1	2	2	78.17	1.27926	0.781701	PRKG1|UniProtKB Gene Name|Bos taurus protein kinase, cGMP-dependent, type I (PRKG1), mRNA. [Source:RefSeq mRNA;Acc:NM_174436]|26|ENSBTAG00000018404|ENSBTAT00000024490	57578.7	45009.3	113080	45009.3	1	1
ENSBTAP00000020161	GRAP2	2	2	78.29	1.2834	0.77918	GRAP2|HGNC Symbol|GRB2-related adaptor protein 2 [Source:HGNC Symbol;Acc:4563]|5|ENSBTAG00000015157|ENSBTAT00000020161	86169.1	67141.2	169230	67141.2	2	0
ENSBTAP00000028053;ENSBTAP00000055554	ACTR1A	3	3	127.33	1.28585	0.777695	ACTR1A|UniProtKB Gene Name|Bos taurus ARP1 actin-related protein 1 homolog A, centractin alpha (yeast) (ACTR1A), mRNA. [Source:RefSeq mRNA;Acc:NM_001193248]|26|ENSBTAG00000021067|ENSBTAT00000028053	195133	151754	383227	151754	3	1
ENSBTAP00000013320	PTPRC	3	3	104.13	1.29564	0.77182	PTPRC|HGNC Symbol|protein tyrosine phosphatase, receptor type, C [Source:HGNC Symbol;Acc:9666]|16|ENSBTAG00000023144|ENSBTAT00000013320	162763	125624	319654	125624	2	3
ENSBTAP00000018917;ENSBTAP00000049380	CCT8	10	10	464.08	1.30041	0.768986	CCT8|UniProtKB Gene Name|Bos taurus chaperonin containing TCP1, subunit 8 (theta) (CCT8), mRNA. [Source:RefSeq mRNA;Acc:NM_001033609]|1|ENSBTAG00000014233|ENSBTAT00000018917	524695	403483	1.03046e+06	403483	6	8
ENSBTAP00000013123	DARS	1	1	49.65	1.30144	0.768378	DARS|EntrezGene|Bos taurus aspartyl-tRNA synthetase (DARS), mRNA. [Source:RefSeq mRNA;Acc:NM_001035085]|2|ENSBTAG00000009949|ENSBTAT00000013123	7303.62	5611.94	14343.8	5611.94	2	0
ENSBTAP00000014038	PPP3R1	3	3	124.43	1.30425	0.766722	PPP3R1|UniProtKB Gene Name|Bos taurus protein phosphatase 3, regulatory subunit B, alpha (PPP3R1), mRNA. [Source:RefSeq mRNA;Acc:NM_174583]|11|ENSBTAG00000010619|ENSBTAT00000014038	104584	80186.8	205395	80186.8	2	1
ENSBTAP00000008132;ENSBTAP00000036739	ACTG1	24	15	2302.26	1.30588	0.765767	ACTG1|UniProtKB Gene Name|Bos taurus actin, gamma 1 (ACTG1), mRNA. [Source:RefSeq mRNA;Acc:NM_001033618]|19|ENSBTAG00000006189|ENSBTAT00000008132	1.44318e+08	1.10514e+08	2.83429e+08	1.10514e+08	94	78
ENSBTAP00000015581	RAB5C	1	1	37.89	1.30918	0.763835	RAB5C|UniProtKB Gene Name|Bos taurus RAB5C, member RAS oncogene family (RAB5C), mRNA. [Source:RefSeq mRNA;Acc:NM_001034743]|19|ENSBTAG00000006982|ENSBTAT00000015581	34949	26695.2	68637.3	26695.2	2	1
ENSBTAP00000016954	CCT7	3	3	169.86	1.31012	0.763288	CCT7|UniProtKB Gene Name|Bos taurus chaperonin containing TCP1, subunit 7 (eta) (CCT7), mRNA. [Source:RefSeq mRNA;Acc:NM_001046171]|11|ENSBTAG00000012756|ENSBTAT00000016954	97966.7	74776.8	192400	74776.8	6	2
ENSBTAP00000018027	UNC13D	3	3	74.94	1.31581	0.75999	UNC13D|HGNC Symbol|unc-13 homolog D (C. elegans) [Source:HGNC Symbol;Acc:23147]|19|ENSBTAG00000013556|ENSBTAT00000018027	69181.7	52577.4	135868	52577.4	3	1
ENSBTAP00000005672	COPA	1	1	47.94	1.32542	0.754478	COPA|UniProtKB Gene Name|Bos taurus coatomer protein complex, subunit alpha (COPA), mRNA. [Source:RefSeq mRNA;Acc:NM_001105645]|3|ENSBTAG00000004333|ENSBTAT00000005672	27892.6	21044.4	54779.1	21044.4	1	1
ENSBTAP00000012724	PLEK	9	9	739.88	1.32792	0.753059	PLEK|HGNC Symbol|pleckstrin [Source:HGNC Symbol;Acc:9070]|11|ENSBTAG00000009658|ENSBTAT00000012724	5.49559e+06	4.1385e+06	1.07929e+07	4.1385e+06	18	13
ENSBTAP00000004431	ESD	4	4	193.07	1.33173	0.750902	ESD|UniProtKB Gene Name|Bos taurus esterase D (ESD), mRNA. [Source:RefSeq mRNA;Acc:NM_001076065]|12|ENSBTAG00000003415|ENSBTAT00000004431	335852	252192	659590	252192	5	4
ENSBTAP00000055732	nix	3	3	93.85	1.33365	0.749821	||Uncharacterized protein [Source:UniProtKB/TrEMBL;Acc:G3N1I8]|7|ENSBTAG00000046245|ENSBTAT00000063289	189000	141716	371182	141716	3	2
ENSBTAP00000002261	GYG1	4	3	161.09	1.33624	0.748366	GYG1|UniProtKB Gene Name|Bos taurus glycogenin 1 (GYG1), mRNA. [Source:RefSeq mRNA;Acc:NM_001045867]|1|ENSBTAG00000001721|ENSBTAT00000002261	138413	103583	271833	103583	2	1
ENSBTAP00000019338	FAM129A	1	1	75.94	1.33667	0.748131	FAM129A|EntrezGene|Bos taurus family with sequence similarity 129, member A (FAM129A), mRNA. [Source:RefSeq mRNA;Acc:NM_001191282]|16|ENSBTAG00000014548|ENSBTAT00000019338	47319.1	35400.9	92931.3	35400.9	1	1
ENSBTAP00000015924;ENSBTAP00000055082	PPIA	9	5	374.76	1.339	0.746827	PPIA|UniProtKB Gene Name|Bos taurus peptidylprolyl isomerase A (cyclophilin A) (PPIA), mRNA. [Source:RefSeq mRNA;Acc:NM_178320]|4|ENSBTAG00000012003|ENSBTAT00000015924	3.05213e+06	2.27942e+06	5.99417e+06	2.27942e+06	4	3
ENSBTAP00000014966	EIF6	2	2	69.08	1.34746	0.742137	EIF6|UniProtKB Gene Name|Bos taurus eukaryotic translation initiation factor 6 (EIF6), mRNA. [Source:RefSeq mRNA;Acc:NM_174830]|13|ENSBTAG00000011263|ENSBTAT00000014966	52986.4	39323.2	104062	39323.2	1	1
ENSBTAP00000024227	DAK	4	4	149.83	1.34938	0.741081	DAK|UniProtKB Gene Name|Bos taurus dihydroxyacetone kinase 2 homolog (S. cerevisiae) (DAK), mRNA. [Source:RefSeq mRNA;Acc:NM_001024524]|29|ENSBTAG00000018201|ENSBTAT00000024227	121595	90111.5	238803	90111.5	3	1
ENSBTAP00000023581	CA2	4	4	131.69	1.35438	0.738344	CA2|EntrezGene|Bos taurus carbonic anhydrase II (CA2), mRNA. [Source:RefSeq mRNA;Acc:NM_178572]|14|ENSBTAG00000017733|ENSBTAT00000023581	115584	85340.9	226999	85340.9	3	1
ENSBTAP00000025447	MOBKL3	1	1	43.57	1.35674	0.737059	MOBKL3|UniProtKB Gene Name|Bos taurus MOB1, Mps One Binder kinase activator-like 3 (yeast) (MOBKL3), mRNA. [Source:RefSeq mRNA;Acc:NM_001083526]|2|ENSBTAG00000019116|ENSBTAT00000025447	19857.8	14636.4	38999.3	14636.4	1	0
ENSBTAP00000024225;ENSBTAP00000043205	WDR82P1	6	6	370.06	1.36397	0.733155	WDR82P1|UniProtKB Gene Name|Bos taurus WD repeat domain 82 (WDR82), mRNA. [Source:RefSeq mRNA;Acc:NM_001105459]|22|ENSBTAG00000002960|ENSBTAT00000024225	805224	590354	1.5814e+06	590354	7	2
ENSBTAP00000027964	RUVBL1	1	1	22.12	1.36554	0.732309	RUVBL1|UniProtKB Gene Name|Bos taurus RuvB-like 1 (E. coli) (RUVBL1), mRNA. [Source:RefSeq mRNA;Acc:NM_001101076]|22|ENSBTAG00000020998|ENSBTAT00000027964	35268.5	25827.4	69264.7	25827.4	1	0
ENSBTAP00000016242;ENSBTAP00000001948;ENSBTAP00000001950;ENSBTAP00000038184;ENSBTAP00000041398	TUBA1B	20	4	1206.38	1.3737	0.72796	TUBA1B|EntrezGene|Bos taurus tubulin, alpha 1b (TUBA1B), mRNA. [Source:RefSeq mRNA;Acc:NM_001114856]|5|ENSBTAG00000012244|ENSBTAT00000016242	5.63158e+06	4.09957e+06	1.106e+07	4.09957e+06	11	9
ENSBTAP00000013077;ENSBTAP00000042255	TPM3	8	1	267.92	1.37959	0.724856	TPM3|UniProtKB Gene Name|Bos taurus tropomyosin 3 (TPM3), mRNA. [Source:RefSeq mRNA;Acc:NM_001011674]|3|ENSBTAG00000033217|ENSBTAT00000013077	30083.7	21806.3	59082.1	21806.3	1	0
ENSBTAP00000023406	AK2	6	6	216.86	1.38123	0.723992	AK2|UniProtKB Gene Name|Bos taurus adenylate kinase 2 (AK2), mRNA. [Source:RefSeq mRNA;Acc:NM_173889]|2|ENSBTAG00000017605|ENSBTAT00000023406	331064	239688	650186	239688	7	5
ENSBTAP00000003599;ENSBTAP00000050701	AP1G1	5	5	185.72	1.38475	0.72215	AP1G1|HGNC Symbol|adaptor-related protein complex 1, gamma 1 subunit [Source:HGNC Symbol;Acc:555]|18|ENSBTAG00000002769|ENSBTAT00000003599	166879	120512	327739	120512	5	3
ENSBTAP00000008193	MANB	2	2	40.82	1.38537	0.721831	MANB|UniProtKB Gene Name|Bos taurus mannosidase, alpha, class 2B, member 1 (MAN2B1), mRNA. [Source:RefSeq mRNA;Acc:NM_174561]|7|ENSBTAG00000006241|ENSBTAT00000008193	26533.9	19153	52110.7	19153	1	0
ENSBTAP00000004364	HSP90B1	16	15	776.64	1.39276	0.718	HSP90B1|UniProtKB Gene Name|Bos taurus heat shock protein 90kDa beta (Grp94), member 1 (HSP90B1), mRNA. [Source:RefSeq mRNA;Acc:NM_174700]|5|ENSBTAG00000003362|ENSBTAT00000004364	1.12375e+06	806853	2.20696e+06	806853	11	8
ENSBTAP00000014053	DCTN2	1	1	85.32	1.3937	0.717514	DCTN2|UniProtKB Gene Name|Bos taurus dynactin 2 (p50) (DCTN2), mRNA. [Source:RefSeq mRNA;Acc:NM_001034558]|5|ENSBTAG00000010624|ENSBTAT00000014053	72002.4	51662.7	141408	51662.7	1	1
ENSBTAP00000009272	FDPS	1	1	93.15	1.39872	0.714941	FDPS|UniProtKB Gene Name|Bos taurus farnesyl diphosphate synthase (FDPS), mRNA. [Source:RefSeq mRNA;Acc:NM_177497]|3|ENSBTAG00000003948|ENSBTAT00000009272	268025	191622	526381	191622	2	1
ENSBTAP00000008358;ENSBTAP00000045321	CCT3	7	7	410.57	1.40415	0.712175	CCT3|UniProtKB Gene Name|Bos taurus chaperonin containing TCP1, subunit 3 (gamma) (CCT3), mRNA. [Source:RefSeq mRNA;Acc:NM_001017934]|3|ENSBTAG00000006370|ENSBTAT00000008358	405257	288614	795896	288614	8	6
ENSBTAP00000003732	DCPS	3	3	144.89	1.40427	0.712115	DCPS|UniProtKB Gene Name|Bos taurus decapping enzyme, scavenger (DCPS), mRNA. [Source:RefSeq mRNA;Acc:NM_174695]|29|ENSBTAG00000002879|ENSBTAT00000003732	63490.2	45212.3	124690	45212.3	3	1
ENSBTAP00000008799	ARCN1	2	2	60.09	1.4116	0.708415	ARCN1|UniProtKB Gene Name|Bos taurus archain 1 (ARCN1), mRNA. [Source:RefSeq mRNA;Acc:NM_001195013]|15|ENSBTAG00000006690|ENSBTAT00000008799	89818.9	63629	176398	63629	1	0
ENSBTAP00000027808	MAT2A	1	1	42.42	1.41266	0.707885	MAT2A|UniProtKB Gene Name|Bos taurus methionine adenosyltransferase II, alpha (MAT2A), mRNA. [Source:RefSeq mRNA;Acc:NM_001101131]|11|ENSBTAG00000020873|ENSBTAT00000027808	33079.6	23416.5	64965.9	23416.5	0	1
ENSBTAP00000011762	PFDN5	1	1	32.35	1.41405	0.707189	PFDN5|UniProtKB Gene Name|Bos taurus prefoldin subunit 5 (PFDN5), mRNA. [Source:RefSeq mRNA;Acc:NM_174732]|5|ENSBTAG00000008935|ENSBTAT00000011762	40551.9	28677.9	79641.1	28677.9	2	3
ENSBTAP00000035986	DNM2	1	1	15.13	1.41587	0.70628	DNM2|EntrezGene|Bos taurus dynamin 2 (DNM2), mRNA. [Source:RefSeq mRNA;Acc:NM_001099369]|7|ENSBTAG00000013362|ENSBTAT00000036123	22665.1	16007.9	44512.5	16007.9	0	1
ENSBTAP00000022210	CLTC	22	22	1004.4	1.41809	0.705175	CLTC|EntrezGene|clathrin heavy chain 1 [Source:RefSeq peptide;Acc:NP_776448]|19|ENSBTAG00000016708|ENSBTAT00000022210	1.57163e+06	1.10828e+06	3.08657e+06	1.10828e+06	30	16
ENSBTAP00000048950	CLIC4	3	3	136.7	1.41938	0.704531	CLIC4|UniProtKB Gene Name|Bos taurus chloride intracellular channel 4 (CLIC4), mRNA. [Source:RefSeq mRNA;Acc:NM_001080218]|2|ENSBTAG00000009470|ENSBTAT00000054397	188272	132643	369752	132643	2	1
ENSBTAP00000000179	LGALSL	4	4	132.22	1.43149	0.698571	LGALSL|EntrezGene|Bos taurus lectin, galactoside-binding-like (LGALSL), mRNA. [Source:RefSeq mRNA;Acc:NM_001205831]|11|ENSBTAG00000000156|ENSBTAT00000000179	552966	386286	1.08599e+06	386286	3	4
ENSBTAP00000026871	UBE2K	1	1	29.07	1.44743	0.69088	UBE2K|UniProtKB Gene Name|Bos taurus ubiquitin-conjugating enzyme E2K (UBE2K), mRNA. [Source:RefSeq mRNA;Acc:NM_174080]|6|ENSBTAG00000020175|ENSBTAT00000026871	58545.3	40447.8	114979	40447.8	1	0
ENSBTAP00000003192;ENSBTAP00000024663	TUBA4A	22	5	1328.34	1.45371	0.687897	TUBA4A|UniProtKB Gene Name|Bos taurus tubulin, alpha 4a (TUBA4A), mRNA. [Source:RefSeq mRNA;Acc:NM_001078158]|2|ENSBTAG00000030974|ENSBTAT00000003192	6.14351e+06	4.2261e+06	1.20654e+07	4.2261e+06	6	6
ENSBTAP00000013707;ENSBTAP00000008670	ARPC2	10	10	372.75	1.47252	0.679106	ARPC2|UniProtKB Gene Name|Bos taurus actin related protein 2/3 complex, subunit 2, 34kDa (ARPC2), mRNA. [Source:RefSeq mRNA;Acc:NM_001034713]|2|ENSBTAG00000010386|ENSBTAT00000013707	781347	530618	1.53451e+06	530618	10	7
ENSBTAP00000029889	NAP1L4	2	1	57.31	1.47522	0.677864	NAP1L4|HGNC Symbol|nucleosome assembly protein 1-like 4 [Source:HGNC Symbol;Acc:7640]|29|ENSBTAG00000022160|ENSBTAT00000029894	68978.8	46758.2	135469	46758.2	1	0
ENSBTAP00000018947	TARS	6	6	194.96	1.48776	0.672151	TARS|UniProtKB Gene Name|Bos taurus threonyl-tRNA synthetase (TARS), mRNA. [Source:RefSeq mRNA;Acc:NM_001034370]|20|ENSBTAG00000014261|ENSBTAT00000018947	418676	281413	822249	281413	7	5
ENSBTAP00000022299	UBA1	14	14	685.65	1.49712	0.667948	UBA1|UniProtKB Gene Name|Bos taurus ubiquitin-like modifier activating enzyme 1 (UBA1), mRNA. [Source:RefSeq mRNA;Acc:NM_001102477]|X|ENSBTAG00000016764|ENSBTAT00000022299	1.31837e+06	880606	2.58919e+06	880606	18	9
ENSBTAP00000009897	MAPRE2	5	3	278.36	1.51112	0.661761	MAPRE2|UniProtKB Gene Name|Bos taurus microtubule-associated protein, RP/EB family, member 2 (MAPRE2), mRNA. [Source:RefSeq mRNA;Acc:NM_001034374]|24|ENSBTAG00000007520|ENSBTAT00000009897	616104	407713	1.20998e+06	407713	3	2
ENSBTAP00000036650	CATB	6	6	316.43	1.51759	0.658938	CATB|UniProtKB Gene Name|Bos taurus cathepsin B (CTSB), mRNA. [Source:RefSeq mRNA;Acc:NM_174031]|8|ENSBTAG00000012442|ENSBTAT00000036795	424401	279654	833493	279654	7	1
ENSBTAP00000008650	KPNB1	10	10	416.04	1.51938	0.658165	KPNB1|HGNC Symbol|karyopherin (importin) beta 1 [Source:HGNC Symbol;Acc:6400]|19|ENSBTAG00000006586|ENSBTAT00000008650	599386	394495	1.17715e+06	394495	9	6
ENSBTAP00000009158;ENSBTAP00000043991	TUBB5	17	3	877.2	1.53211	0.652695	TUBB5|UniProtKB Gene Name|Bos taurus tubulin, beta class I (TUBB), mRNA. [Source:RefSeq mRNA;Acc:NM_001046549]|23|ENSBTAG00000006969|ENSBTAT00000009158	1.06015e+06	691952	2.08205e+06	691952	6	4
ENSBTAP00000013663	EZR	16	10	1035.73	1.53217	0.652667	EZR|UniProtKB Gene Name|Bos taurus ezrin (EZR), mRNA. [Source:RefSeq mRNA;Acc:NM_174217]|9|ENSBTAG00000010347|ENSBTAT00000013663	2.66135e+06	1.73697e+06	5.22669e+06	1.73697e+06	19	18
ENSBTAP00000010765	CCT6A	6	2	248.9	1.5338	0.651976	CCT6A|HGNC Symbol|chaperonin containing TCP1, subunit 6A (zeta 1) [Source:HGNC Symbol;Acc:1620]|25|ENSBTAG00000008184|ENSBTAT00000010765	84031.6	54786.6	165032	54786.6	1	1
ENSBTAP00000022780	STX7	3	2	179.2	1.53469	0.651597	STX7|UniProtKB Gene Name|Bos taurus syntaxin 7 (STX7), mRNA. [Source:RefSeq mRNA;Acc:NM_001077864]|9|ENSBTAG00000017139|ENSBTAT00000022780	97460.7	63505.1	191406	63505.1	2	1
ENSBTAP00000012094	STXBP2	2	2	101.36	1.53707	0.650589	STXBP2|HGNC Symbol|syntaxin binding protein 2 [Source:HGNC Symbol;Acc:11445]|7|ENSBTAG00000009178|ENSBTAT00000012094	79722.5	51866.6	156569	51866.6	2	1
ENSBTAP00000028602;ENSBTAP00000020036	CFL1	7	7	566.6	1.54513	0.647193	CFL1|UniProtKB Gene Name|Bos taurus cofilin 1 (non-muscle) (CFL1), mRNA. [Source:RefSeq mRNA;Acc:NM_001015655]|29|ENSBTAG00000021455|ENSBTAT00000028602	1.01621e+07	6.57681e+06	1.99575e+07	6.57681e+06	16	8
ENSBTAP00000000927	ILK	8	8	359.79	1.54599	0.646833	ILK|HGNC Symbol|integrin-linked kinase [Source:HGNC Symbol;Acc:6040]|15|ENSBTAG00000000696|ENSBTAT00000000927	494161	319640	970497	319640	8	4
ENSBTAP00000044619;ENSBTAP00000044193	PKM2	20	20	1452.55	1.55421	0.643416	PKM2|UniProtKB Gene Name|Bos taurus pyruvate kinase, muscle (PKM), mRNA. [Source:RefSeq mRNA;Acc:NM_001205727]|10|ENSBTAG00000001601|ENSBTAT00000047412	1.01517e+07	6.53173e+06	1.99371e+07	6.53173e+06	31	28
ENSBTAP00000034009	S100A12	4	4	188.68	1.55626	0.642567	S100A12|UniProtKB Gene Name|Bos taurus S100 calcium binding protein A12 (S100A12), mRNA. [Source:RefSeq mRNA;Acc:NM_174651]|3|ENSBTAG00000012638|ENSBTAT00000034108	1.73136e+06	1.11251e+06	3.40026e+06	1.11251e+06	6	3
ENSBTAP00000018808	RCSD1	2	2	95.4	1.56132	0.640482	RCSD1|HGNC Symbol|RCSD domain containing 1 [Source:HGNC Symbol;Acc:28310]|3|ENSBTAG00000014151|ENSBTAT00000018808	47014.6	30112	92333.2	30112	3	2
ENSBTAP00000009308;ENSBTAP00000031879;ENSBTAP00000053019	LCP1	37	37	2035.12	1.57518	0.63485	LCP1|HGNC Symbol|lymphocyte cytosolic protein 1 (L-plastin) [Source:HGNC Symbol;Acc:6528]|12|ENSBTAG00000007079|ENSBTAT00000009308	1.97779e+07	1.2556e+07	3.88423e+07	1.2556e+07	49	35
ENSBTAP00000033996	ALDH9A1	2	2	86.41	1.5866	0.630279	ALDH9A1|HGNC Symbol|aldehyde dehydrogenase 9 family, member A1 [Source:HGNC Symbol;Acc:412]|3|ENSBTAG00000017852|ENSBTAT00000034095	105386	66422.6	206970	66422.6	2	2
ENSBTAP00000025254	GARS	2	2	51.54	1.59719	0.626101	GARS|UniProtKB Gene Name|Bos taurus glycyl-tRNA synthetase (GARS), mRNA. [Source:RefSeq mRNA;Acc:NM_001097566]|4|ENSBTAG00000018972|ENSBTAT00000025254	45019.1	28186.5	88414.2	28186.5	2	1
ENSBTAP00000007028;ENSBTAP00000055935	ARPC3	2	2	110.2	1.60888	0.621549	ARPC3|UniProtKB Gene Name|Bos taurus actin related protein 2/3 complex, subunit 3, 21kDa (ARPC3), mRNA. [Source:RefSeq mRNA;Acc:NM_001034271]|17|ENSBTAG00000005345|ENSBTAT00000007028	260615	161985	511829	161985	4	2
ENSBTAP00000012764	STK25	3	2	103.79	1.62273	0.616245	STK25|EntrezGene|Bos taurus serine/threonine kinase 25 (STK25), mRNA. [Source:RefSeq mRNA;Acc:NM_183407]|3|ENSBTAG00000009676|ENSBTAT00000012764	142953	88093.9	280749	88093.9	1	0
ENSBTAP00000010507	CORO1C	5	5	244.67	1.63701	0.610871	CORO1C|UniProtKB Gene Name|Bos taurus coronin, actin binding protein, 1C (CORO1C), mRNA. [Source:RefSeq mRNA;Acc:NM_001081590]|17|ENSBTAG00000007993|ENSBTAT00000010507	741223	452792	1.45571e+06	452792	5	4
ENSBTAP00000014894	ACTN4	44	23	2626.85	1.63873	0.610227	ACTN4|UniProtKB Gene Name|Bos taurus actinin, alpha 4 (ACTN4), mRNA. [Source:RefSeq mRNA;Acc:NM_001098052]|18|ENSBTAG00000011215|ENSBTAT00000014894	5.06627e+06	3.09157e+06	9.94979e+06	3.09157e+06	30	24
ENSBTAP00000029147	TXNDC17	1	1	41.26	1.64017	0.609693	TXNDC17|EntrezGene|Bos taurus thioredoxin domain containing 17 (TXNDC17), mRNA. [Source:RefSeq mRNA;Acc:NM_001205821]|19|ENSBTAG00000021864|ENSBTAT00000029147	240345	146537	472021	146537	0	1
ENSBTAP00000026119	VASP	8	8	406.81	1.65443	0.604439	VASP|UniProtKB Gene Name|Bos taurus vasodilator-stimulated phosphoprotein (VASP), mRNA. [Source:RefSeq mRNA;Acc:NM_001038110]|18|ENSBTAG00000019604|ENSBTAT00000026119	2.16741e+06	1.31007e+06	4.25664e+06	1.31007e+06	8	5
ENSBTAP00000026261	PRPS1	1	1	36.68	1.6577	0.603244	PRPS1|UniProtKB Gene Name|Bos taurus phosphoribosyl pyrophosphate synthetase 1 (PRPS1), mRNA. [Source:RefSeq mRNA;Acc:NM_001046189]|X|ENSBTAG00000019703|ENSBTAT00000026261	8748.7	5277.6	17181.8	5277.6	1	0
ENSBTAP00000033048	SRSF7	1	1	33.39	1.6624	0.601538	SRSF7|UniProtKB Gene Name|Bos taurus serine/arginine-rich splicing factor 7 (SRSF7), mRNA. [Source:RefSeq mRNA;Acc:NM_001034277]|11|ENSBTAG00000014891|ENSBTAT00000033124	204669	123116	401955	123116	1	0
ENSBTAP00000023778	CCT5	7	7	213.89	1.67617	0.5966	CCT5|EntrezGene|Bos taurus chaperonin containing TCP1, subunit 5 (epsilon) (CCT5), mRNA. [Source:RefSeq mRNA;Acc:NM_001034595]|20|ENSBTAG00000017889|ENSBTAT00000023778	420111	250638	825068	250638	6	4
ENSBTAP00000011505	PRDX3	2	2	83.63	1.68681	0.592835	PRDX3|UniProtKB Gene Name|Bos taurus peroxiredoxin 3 (PRDX3), mRNA. [Source:RefSeq mRNA;Acc:NM_174432]|26|ENSBTAG00000008731|ENSBTAT00000011505	120818	71625.1	237278	71625.1	2	1
ENSBTAP00000025024	RPS4	1	1	17.71	1.68928	0.591969	RPS4|UniProtKB Gene Name|Bos taurus ribosomal protein S4, X-linked (RPS4X), mRNA. [Source:RefSeq mRNA;Acc:NM_001035445]|X|ENSBTAG00000018800|ENSBTAT00000025024	13144.8	7781.34	25815.5	7781.34	1	0
ENSBTAP00000037577	G3PDH	14	12	584.91	1.69338	0.590534	G3PDH|UniProtKB Gene Name|Bos taurus glyceraldehyde-3-phosphate dehydrogenase (GAPDH), mRNA. [Source:RefSeq mRNA;Acc:NM_001034034]|5|ENSBTAG00000014731|ENSBTAT00000037753	6.0953e+06	3.59948e+06	1.19707e+07	3.59948e+06	11	6
ENSBTAP00000013112	CAND1	5	5	131.18	1.73084	0.577753	CAND1|UniProtKB Gene Name|Bos taurus cullin-associated and neddylation-dissociated 1 (CAND1), mRNA. [Source:RefSeq mRNA;Acc:NM_001101173]|5|ENSBTAG00000009939|ENSBTAT00000013112	164909	95276.5	323869	95276.5	4	5
ENSBTAP00000055364	FERMT3	14	12	742.95	1.74361	0.573523	FERMT3|UniProtKB Gene Name|Bos taurus fermitin family member 3 (FERMT3), mRNA. [Source:RefSeq mRNA;Acc:NM_001037606]|29|ENSBTAG00000045862|ENSBTAT00000062951	4.75844e+06	2.72907e+06	9.34523e+06	2.72907e+06	20	11
ENSBTAP00000001338	HCLS1	4	4	185.29	1.7455	0.572901	HCLS1|UniProtKB Gene Name|Bos taurus hematopoietic cell-specific Lyn substrate 1 (HCLS1), mRNA. [Source:RefSeq mRNA;Acc:NM_001035057]|1|ENSBTAG00000001009|ENSBTAT00000001338	182497	104553	358411	104553	3	0
ENSBTAP00000022017		8	7	383.96	1.75619	0.569414	||Fermitin family homolog 3 [Source:UniProtKB/TrEMBL;Acc:F1MMJ5]|29|ENSBTAG00000016551|ENSBTAT00000022017	1.77604e+06	1.0113e+06	3.48802e+06	1.0113e+06	8	7
ENSBTAP00000025580	USP14	2	2	68.36	1.75714	0.569105	USP14|HGNC Symbol|ubiquitin specific peptidase 14 (tRNA-guanine transglycosylase) [Source:HGNC Symbol;Acc:12612]|24|ENSBTAG00000019214|ENSBTAT00000025580	79457.8	45219.9	156049	45219.9	1	1
ENSBTAP00000008754	ERP29	3	3	102.11	1.76102	0.567854	ERP29|UniProtKB Gene Name|Bos taurus endoplasmic reticulum protein 29 (ERP29), mRNA. [Source:RefSeq mRNA;Acc:NM_001076271]|17|ENSBTAG00000006665|ENSBTAT00000008754	154345	87645.5	303123	87645.5	3	3
ENSBTAP00000001588	GIMAP7	1	1	53.2	1.76676	0.566008	GIMAP7|EntrezGene|Bos taurus GTPase, IMAP family member 7 (GIMAP7), mRNA. [Source:RefSeq mRNA;Acc:NM_001046308]|4|ENSBTAG00000001198|ENSBTAT00000001588	70692.1	40012.3	138834	40012.3	1	1
ENSBTAP00000020452	RPL18	2	2	62.86	1.76704	0.565917	RPL18|UniProtKB Gene Name|Bos taurus ribosomal protein L18 (RPL18), mRNA. [Source:RefSeq mRNA;Acc:NM_001015556]|18|ENSBTAG00000015388|ENSBTAT00000020452	52045.2	29453.3	102213	29453.3	2	1
ENSBTAP00000043732	PITPNA	1	1	56.2	1.7687	0.565387	PITPNA|UniProtKB Gene Name|Bos taurus phosphatidylinositol transfer protein, alpha (PITPNA), mRNA. [Source:RefSeq mRNA;Acc:NM_001046582]|19|ENSBTAG00000011480|ENSBTAT00000046430	27435.9	15511.9	53882.2	15511.9	1	0
ENSBTAP00000019803	CAPNS1	1	1	71.63	1.77019	0.56491	CAPNS1|UniProtKB Gene Name|Bos taurus calpain, small subunit 1 (CAPNS1), mRNA. [Source:RefSeq mRNA;Acc:NM_174261]|18|ENSBTAG00000014872|ENSBTAT00000019803	34611.8	19552.5	67975	19552.5	1	0
ENSBTAP00000026356	USP5	1	1	17.47	1.77547	0.563231	USP5|HGNC Symbol|ubiquitin specific peptidase 5 (isopeptidase T) [Source:HGNC Symbol;Acc:12628]|5|ENSBTAG00000019780|ENSBTAT00000026356	27601.6	15546.1	54207.5	15546.1	1	0
ENSBTAP00000051545;AAS05592;ENSBTAP00000000359	PFKL	5	3	243.85	1.77635	0.562954	PFKL|UniProtKB Gene Name|Bos taurus phosphofructokinase, liver (PFKL), mRNA. [Source:RefSeq mRNA;Acc:NM_001080244]|1|ENSBTAG00000010658|ENSBTAT00000056305	66145.6	37236.9	129905	37236.9	1	0
ENSBTAP00000003660	ACAT2	3	3	97.23	1.78663	0.559712	ACAT2|UniProtKB Gene Name|Bos taurus acetyl-CoA acetyltransferase 2 (ACAT2), mRNA. [Source:RefSeq mRNA;Acc:NM_001075549]|9|ENSBTAG00000002827|ENSBTAT00000003660	216723	121303	425629	121303	4	3
ENSBTAP00000040793	LASP1	2	2	120.18	1.78987	0.5587	LASP1|UniProtKB Gene Name|Bos taurus LIM and SH3 protein 1 (LASP1), mRNA. [Source:RefSeq mRNA;Acc:NM_001035394]|19|ENSBTAG00000030587|ENSBTAT00000043205	295425	165054	580193	165054	2	0
ENSBTAP00000010469	ARPC4	3	3	104.02	1.8244	0.548125	ARPC4|UniProtKB Gene Name|Bos taurus actin related protein 2/3 complex, subunit 4, 20kDa (ARPC4), mRNA. [Source:RefSeq mRNA;Acc:NM_001076163]|22|ENSBTAG00000007964|ENSBTAT00000010469	481647	264003	945920	264003	3	2
ENSBTAP00000003415	SEPT9	4	4	198.38	1.84667	0.541517	SEPT9|HGNC Symbol|septin 9 [Source:HGNC Symbol;Acc:7323]|19|ENSBTAG00000002633|ENSBTAT00000003415	168332	91154.8	330593	91154.8	3	1
ENSBTAP00000040143	FAM49B	5	5	217.45	1.85132	0.540155	FAM49B|UniProtKB Gene Name|Bos taurus family with sequence similarity 49, member B (FAM49B), mRNA. [Source:RefSeq mRNA;Acc:NM_001046047]|14|ENSBTAG00000020801|ENSBTAT00000040368	543966	293826	1.06831e+06	293826	5	3
ENSBTAP00000012872;AAS02865	ACTR2	6	6	234.19	1.86017	0.537584	ACTR2|EntrezGene|Bos taurus ARP2 actin-related protein 2 homolog (yeast) (ACTR2), mRNA. [Source:RefSeq mRNA;Acc:NM_001102213]|11|ENSBTAG00000009761|ENSBTAT00000012872	637599	342763	1.2522e+06	342763	5	3
ENSBTAP00000004615	GSTP1	9	9	651.34	1.86174	0.537132	GSTP1|UniProtKB Gene Name|Bos taurus glutathione S-transferase pi 1 (GSTP1), mRNA. [Source:RefSeq mRNA;Acc:NM_177516]|29|ENSBTAG00000003548|ENSBTAT00000004615	2.63468e+06	1.41517e+06	5.17431e+06	1.41517e+06	12	6
ENSBTAP00000023042;ENSBTAP00000018539	PTI	3	3	212.11	1.866	0.535907	PTI|EntrezGene|Bos taurus spleen trypsin inhibitor (LOC404103), mRNA. [Source:RefSeq mRNA;Acc:NM_205786]|13|ENSBTAG00000017328|ENSBTAT00000023042	2.20018e+07	1.17909e+07	4.321e+07	1.17909e+07	7	6
ENSBTAP00000034568	SLC9A3R1	5	5	232	1.86891	0.535071	SLC9A3R1|UniProtKB Gene Name|Bos taurus solute carrier family 9 (sodium/hydrogen exchanger), member 3 regulator 1 (SLC9A3R1), mRNA. [Source:RefSeq mRNA;Acc:NM_001077852]|19|ENSBTAG00000011382|ENSBTAT00000034682	770746	412404	1.51369e+06	412404	5	3
ENSBTAP00000022774	CTSS	4	4	170.62	1.87806	0.532464	CTSS|UniProtKB Gene Name|Bos taurus cathepsin S (CTSS), mRNA. [Source:RefSeq mRNA;Acc:NM_001033615]|3|ENSBTAG00000017135|ENSBTAT00000022774	599799	319371	1.17796e+06	319371	4	1
ENSBTAP00000027852;ENSBTAP00000038468	NAP1L1	5	4	255.92	1.89019	0.529047	NAP1L1|UniProtKB Gene Name|Bos taurus nucleosome assembly protein 1-like 1 (NAP1L1), mRNA. [Source:RefSeq mRNA;Acc:NM_001099215]|5|ENSBTAG00000020908|ENSBTAT00000027852	988458	522941	1.94126e+06	522941	3	3
ENSBTAP00000055564	RNH1	5	5	184.91	1.89038	0.528994	RNH1|EntrezGene|Bos taurus ribonuclease/angiogenin inhibitor 1 (RNH1), mRNA. [Source:RefSeq mRNA;Acc:NM_001035319]|GJ060032.1|ENSBTAG00000046869|ENSBTAT00000065344	183516	97078.8	360412	97078.8	4	0
ENSBTAP00000035741;ENSBTAP00000048068	BOLA	3	1	127.02	1.89733	0.527056	BOLA|UniProtKB Gene Name|Uncharacterized protein [Source:UniProtKB/TrEMBL;Acc:F1MWX3]|23|ENSBTAG00000022590|ENSBTAT00000035874	262191	138189	514923	138189	2	0
ENSBTAP00000017497	HSPA8	28	20	1617.02	1.8979	0.526899	HSPA8|UniProtKB Gene Name|Bos taurus heat shock 70kDa protein 8 (HSPA8), mRNA. [Source:RefSeq mRNA;Acc:NM_174345]|15|ENSBTAG00000013162|ENSBTAT00000017497	1.08264e+07	5.70444e+06	2.12623e+07	5.70444e+06	29	18
ENSBTAP00000027627	RPS15A	1	1	40.85	1.90142	0.525922	RPS15A|UniProtKB Gene Name|Bos taurus ribosomal protein S15A (RPS15A), mRNA. [Source:RefSeq mRNA;Acc:NM_001037443]|25|ENSBTAG00000020733|ENSBTAT00000027627	19670.9	10345.4	38632.3	10345.4	1	0
ENSBTAP00000010922;ENSBTAP00000010925	FN1	32	30	1712.31	1.90154	0.525889	FN1|UniProtKB Gene Name|Bos taurus fibronectin 1 (FN1), mRNA. [Source:RefSeq mRNA;Acc:NM_001163778]|2|ENSBTAG00000008300|ENSBTAT00000010922	4.15269e+06	2.18385e+06	8.15558e+06	2.18385e+06	32	15
ENSBTAP00000011678	CAPN1	6	6	245.15	1.90882	0.523885	CAPN1|UniProtKB Gene Name|Bos taurus calpain 1, (mu/I) large subunit (CAPN1), mRNA. [Source:RefSeq mRNA;Acc:NM_174259]|29|ENSBTAG00000010230|ENSBTAT00000011678	229205	120077	450142	120077	4	3
ENSBTAP00000028983	PSMC3	1	1	40.15	1.91581	0.521973	PSMC3|UniProtKB Gene Name|26S protease regulatory subunit 6A [Source:RefSeq peptide;Acc:NP_001179113]|15|ENSBTAG00000021744|ENSBTAT00000028983	22065.9	11517.8	43335.9	11517.8	1	0
ENSBTAP00000025179	IMPDH2	1	1	18.3	1.91687	0.521684	IMPDH2|UniProtKB Gene Name|Bos taurus IMP (inosine 5'-monophosphate) dehydrogenase 2 (IMPDH2), mRNA. [Source:RefSeq mRNA;Acc:NM_001034416]|22|ENSBTAG00000031837|ENSBTAT00000025179	22360.2	11665	43913.9	11665	1	0
ENSBTAP00000005983	CAPZB	8	7	260.55	1.92369	0.519833	CAPZB|UniProtKB Gene Name|Bos taurus capping protein (actin filament) muscle Z-line, beta (CAPZB), mRNA. [Source:RefSeq mRNA;Acc:NM_176648]|2|ENSBTAG00000004554|ENSBTAT00000005983	788999	410148	1.54954e+06	410148	6	2
ENSBTAP00000002843	TCEB1	1	1	20.81	1.94786	0.513385	TCEB1|UniProtKB Gene Name|Bos taurus transcription elongation factor B (SIII), polypeptide 1 (15kDa, elongin C) (TCEB1), mRNA. [Source:RefSeq mRNA;Acc:NM_001046493]|14|ENSBTAG00000002196|ENSBTAT00000002843	54102.4	27775.3	106253	27775.3	1	0
ENSBTAP00000031506;ENSBTAP00000031243	SERPINB2	12	12	714.75	1.96292	0.509445	SERPINB2|EntrezGene|Bos taurus serpin peptidase inhibitor, clade B (ovalbumin), member 2 (SERPINB2), mRNA. [Source:RefSeq mRNA;Acc:NM_001192051]|24|ENSBTAG00000023198|ENSBTAT00000031553	2.92538e+06	1.49032e+06	5.74523e+06	1.49032e+06	12	9
ENSBTAP00000052345	EPS15	2	2	114.24	1.96575	0.508711	EPS15|UniProtKB Gene Name|Bos taurus epidermal growth factor receptor pathway substrate 15 (EPS15), mRNA. [Source:RefSeq mRNA;Acc:NM_001098087]|3|ENSBTAG00000005542|ENSBTAT00000053382	68012.5	34598.7	133572	34598.7	1	1
ENSBTAP00000021651	RPL30	2	2	68.23	2.00132	0.49967	RPL30|UniProtKB Gene Name|Bos taurus ribosomal protein L30 (RPL30), mRNA. [Source:RefSeq mRNA;Acc:NM_001034434]|14|ENSBTAG00000016278|ENSBTAT00000021651	69125.7	34540	135758	34540	2	0
ENSBTAP00000054151;ENSBTAP00000016111	PPP1CA	6	6	306.47	2.00566	0.498588	PPP1CA|HGNC Symbol|protein phosphatase 1, catalytic subunit, alpha isozyme [Source:HGNC Symbol;Acc:9281]|1|ENSBTAG00000040418|ENSBTAT00000045897	319018	159059	626529	159059	6	2
ENSBTAP00000011240	SRSF6	1	1	15.05	2.01395	0.496536	SRSF6|HGNC Symbol|serine/arginine-rich splicing factor 6 [Source:HGNC Symbol;Acc:10788]|13|ENSBTAG00000008527|ENSBTAT00000011240	32879.4	16325.8	64572.7	16325.8	1	0
ENSBTAP00000011484	SSB	1	1	65.39	2.01636	0.495943	SSB|UniProtKB Gene Name|Bos taurus Sjogren syndrome antigen B (autoantigen La) (SSB), mRNA. [Source:RefSeq mRNA;Acc:NM_176665]|2|ENSBTAG00000008716|ENSBTAT00000011484	37440.2	18568.2	73529.9	18568.2	1	2
ENSBTAP00000001071	COPE	2	2	49.37	2.02158	0.494662	COPE|UniProtKB Gene Name|Bos taurus coatomer protein complex, subunit epsilon (COPE), mRNA. [Source:RefSeq mRNA;Acc:NM_176673]|7|ENSBTAG00000000810|ENSBTAT00000001071	43940.6	21735.8	86296.2	21735.8	1	1
ENSBTAP00000003073	NUCB1	4	4	145.3	2.02647	0.493468	NUCB1|UniProtKB Gene Name|Bos taurus nucleobindin 1 (NUCB1), mRNA. [Source:RefSeq mRNA;Acc:NM_001075199]|18|ENSBTAG00000002378|ENSBTAT00000003073	239538	118204	470435	118204	4	1
ENSBTAP00000016661	TAOK3	1	1	27.49	2.03589	0.491185	TAOK3|HGNC Symbol|TAO kinase 3 [Source:HGNC Symbol;Acc:18133]|17|ENSBTAG00000012550|ENSBTAT00000016661	18581.4	9126.91	36492.6	9126.91	1	1
ENSBTAP00000004410;ENSBTAP00000038110	ACTR3	7	7	172.07	2.04412	0.489208	ACTR3|UniProtKB Gene Name|Bos taurus ARP3 actin-related protein 3 homolog (yeast) (ACTR3), mRNA. [Source:RefSeq mRNA;Acc:NM_174226]|2|ENSBTAG00000003401|ENSBTAT00000004410	1.05238e+06	514833	2.0668e+06	514833	8	7
ENSBTAP00000031126;ENSBTAP00000009299	BOLA	4	1	178.18	2.04805	0.488269	BOLA|UniProtKB Gene Name|Bos taurus MHC class I heavy chain (BOLA), transcript variant 1, mRNA. [Source:RefSeq mRNA;Acc:NM_001038518]|23|ENSBTAG00000002069|ENSBTAT00000031167	258261	126101	507206	126101	1	1
ENSBTAP00000047838	UBE2I	2	2	60.27	2.0495	0.487923	UBE2I|UniProtKB Gene Name|Bos taurus ubiquitin-conjugating enzyme E2I (UBE2I), mRNA. [Source:RefSeq mRNA;Acc:NM_001099372]|25|ENSBTAG00000038866|ENSBTAT00000056739	149758	73070.1	294113	73070.1	2	1
ENSBTAP00000029271	NPC2	1	1	59.18	2.05598	0.486387	NPC2|UniProtKB Gene Name|Bos taurus Niemann-Pick disease, type C2 (NPC2), mRNA. [Source:RefSeq mRNA;Acc:NM_173918]|10|ENSBTAG00000021955|ENSBTAT00000029271	150223	73066.4	295027	73066.4	1	0
ENSBTAP00000045293	MAP2K1	1	1	32.72	2.0612	0.485153	MAP2K1|UniProtKB Gene Name|Bos taurus mitogen-activated protein kinase kinase 1 (MAP2K1), mRNA. [Source:RefSeq mRNA;Acc:NM_001130752]|10|ENSBTAG00000033983|ENSBTAT00000048212	29257.7	14194.5	57460.1	14194.5	1	0
ENSBTAP00000010330	ITIH4	7	7	199.05	2.07821	0.481183	ITIH4|HGNC Symbol|inter-alpha-trypsin inhibitor heavy chain family, member 4 [Source:HGNC Symbol;Acc:6169]|22|ENSBTAG00000007850|ENSBTAT00000010330	282872	136113	555540	136113	2	1
ENSBTAP00000042843	ANXA3	3	3	129.91	2.07857	0.481101	ANXA3|HGNC Symbol|annexin A3 [Source:HGNC Symbol;Acc:541]|6|ENSBTAG00000010153|ENSBTAT00000045455	75480.1	36313.6	148237	36313.6	2	1
ENSBTAP00000015716	EEF1G	5	5	237.84	2.08321	0.480029	EEF1G|UniProtKB Gene Name|Bos taurus eukaryotic translation elongation factor 1 gamma (EEF1G), mRNA. [Source:RefSeq mRNA;Acc:NM_001040487]|29|ENSBTAG00000011843|ENSBTAT00000015716	609529	292592	1.19707e+06	292592	4	2
ENSBTAP00000013623	MAPK1	1	1	59.73	2.1259	0.470389	MAPK1|UniProtKB Gene Name|Mitogen-activated protein kinase 1 [Source:UniProtKB/Swiss-Prot;Acc:P46196]|17|ENSBTAG00000010312|ENSBTAT00000013623	21250.7	9996.1	41734.8	9996.1	1	0
ENSBTAP00000017629	XPO1	1	1	25.99	2.14581	0.466025	XPO1|HGNC Symbol|exportin 1 (CRM1 homolog, yeast) [Source:HGNC Symbol;Acc:12825]|11|ENSBTAG00000013254|ENSBTAT00000017629	20654.6	9625.59	40564.2	9625.59	1	0
ENSBTAP00000003559	APEX1	4	4	257.23	2.14724	0.465714	APEX1|UniProtKB Gene Name|Bos taurus APEX nuclease (multifunctional DNA repair enzyme) 1 (APEX1), mRNA. [Source:RefSeq mRNA;Acc:NM_176609]|10|ENSBTAG00000002745|ENSBTAT00000003559	566030	263608	1.11164e+06	263608	6	3
ENSBTAP00000006990	RPS6	1	1	13.15	2.15602	0.463818	RPS6|EntrezGene|40S ribosomal protein S6 [Source:UniProtKB/TrEMBL;Acc:F1MKZ5]|2|ENSBTAG00000005315|ENSBTAT00000006990	46672.2	21647.4	91660.8	21647.4	0	1
ENSBTAP00000045533	MTAP	3	3	208.08	2.15623	0.463772	||S-methyl-5'-thioadenosine phosphorylase [Source:UniProtKB/TrEMBL;Acc:H9KUV2]|8|ENSBTAG00000025929|ENSBTAT00000048509	347140	160994	681757	160994	5	4
ENSBTAP00000042551	CAPZA1	8	6	420.39	2.1588	0.46322	CAPZA1|UniProtKB Gene Name|Bos taurus capping protein (actin filament) muscle Z-line, alpha 1 (CAPZA1), mRNA. [Source:RefSeq mRNA;Acc:NM_001083480]|3|ENSBTAG00000014295|ENSBTAT00000045136	1.2784e+06	592182	2.51069e+06	592182	7	3
ENSBTAP00000028093	RPS16	1	1	15.52	2.18884	0.456864	RPS16|UniProtKB Gene Name|Bos taurus ribosomal protein S16 (RPS16), mRNA. [Source:RefSeq mRNA;Acc:NM_001033624]|18|ENSBTAG00000021093|ENSBTAT00000028093	43310.8	19787.1	85059.2	19787.1	1	1
ENSBTAP00000041236	SAMHD1	4	4	98.52	2.19281	0.456037	SAMHD1|UniProtKB Gene Name|Bos taurus SAM domain and HD domain 1 (SAMHD1), mRNA. [Source:RefSeq mRNA;Acc:NM_001075861]|13|ENSBTAG00000022007|ENSBTAT00000043682	166142	75766.8	326291	75766.8	2	0
ENSBTAP00000025668	KCNH3	1	1	22.96	2.19897	0.454758	KCNH3|HGNC Symbol|potassium voltage-gated channel, subfamily H (eag-related), member 3 [Source:HGNC Symbol;Acc:6252]|5|ENSBTAG00000019277|ENSBTAT00000025668	46577.8	21181.7	91475.5	21181.7	1	0
ENSBTAP00000015996	PRDX2	5	5	230.94	2.2008	0.454379	PRDX2|UniProtKB Gene Name|Bos taurus peroxiredoxin 2 (PRDX2), mRNA. [Source:RefSeq mRNA;Acc:NM_174763]|7|ENSBTAG00000012062|ENSBTAT00000015996	1.49057e+06	677283	2.92737e+06	677283	8	5
ENSBTAP00000017696	RBMX	4	4	143.22	2.20787	0.452925	RBMX|UniProtKB Gene Name|Bos taurus RNA binding motif protein, X-linked (RBMX), mRNA. [Source:RefSeq mRNA;Acc:NM_001172039]|X|ENSBTAG00000013308|ENSBTAT00000017696	454879	206026	893349	206026	4	1
ENSBTAP00000046975	RAN	1	1	33.47	2.20837	0.452823	RAN|EntrezGene|Uncharacterized protein [Source:UniProtKB/TrEMBL;Acc:G5E619]|X|ENSBTAG00000014223|ENSBTAT00000018906	194675	88153.5	382328	88153.5	1	1
ENSBTAP00000054193	ARPC5	3	3	85.45	2.2195	0.450552	ARPC5|HGNC Symbol|actin related protein 2/3 complex, subunit 5, 16kDa [Source:HGNC Symbol;Acc:708]|16|ENSBTAG00000045582|ENSBTAT00000064442	282780	127407	555359	127407	2	1
ENSBTAP00000048183	RPLP0	4	4	121.38	2.22982	0.448466	RPLP0|EntrezGene|Bos taurus ribosomal protein, large, P0 (RPLP0), mRNA. [Source:RefSeq mRNA;Acc:NM_001012682]|17|ENSBTAG00000017389|ENSBTAT00000055086	319818	143427	628099	143427	4	2
ENSBTAP00000048516	PITPNB	2	2	55.73	2.23356	0.447716	PITPNB|UniProtKB Gene Name|Bos taurus phosphatidylinositol transfer protein, beta (PITPNB), mRNA. [Source:RefSeq mRNA;Acc:NM_001078040]|17|ENSBTAG00000017799|ENSBTAT00000051852	59891	26814.2	117622	26814.2	2	0
ENSBTAP00000009998	FKBP4	3	3	114.37	2.24239	0.445952	FKBP4|EntrezGene|Bos taurus FK506 binding protein 4, 59kDa (FKBP4), mRNA. [Source:RefSeq mRNA;Acc:NM_001034322]|5|ENSBTAG00000007605|ENSBTAT00000009998	113515	50622	222934	50622	2	1
ENSBTAP00000017366	IQGAP1	25	25	1411.18	2.25265	0.443922	IQGAP1|HGNC Symbol|IQ motif containing GTPase activating protein 1 [Source:HGNC Symbol;Acc:6110]|21|ENSBTAG00000013060|ENSBTAT00000017366	2.22838e+06	989227	4.37638e+06	989227	23	12
ENSBTAP00000025963	RPL10A	1	1	40.85	2.26932	0.440661	RPL10A|UniProtKB Gene Name|Bos taurus ribosomal protein L10a (RPL10A), mRNA. [Source:RefSeq mRNA;Acc:NM_001015647]|23|ENSBTAG00000019494|ENSBTAT00000025963	72185.5	31809.4	141767	31809.4	2	1
ENSBTAP00000016432;ENSBTAP00000053231	HK1	17	16	843.82	2.27976	0.438642	HK1|UniProtKB Gene Name|Bos taurus hexokinase 1 (HK1), mRNA. [Source:RefSeq mRNA;Acc:NM_001012668]|28|ENSBTAG00000012380|ENSBTAT00000016432	646218	283458	1.26913e+06	283458	7	2
ENSBTAP00000011382	CORO1A	6	6	305.33	2.28503	0.437631	CORO1A|UniProtKB Gene Name|Bos taurus coronin, actin binding protein, 1A (CORO1A), mRNA. [Source:RefSeq mRNA;Acc:NM_174521]|25|ENSBTAG00000008631|ENSBTAT00000011382	1.62243e+06	710025	3.18633e+06	710025	9	5
ENSBTAP00000020677	PLBD1	3	3	52.6	2.30566	0.433715	PLBD1|UniProtKB Gene Name|Bos taurus phospholipase B domain containing 1 (PLBD1), transcript variant a, mRNA. [Source:RefSeq mRNA;Acc:NM_001166298]|5|ENSBTAG00000015562|ENSBTAT00000020677	50561.8	21929.4	99299.7	21929.4	3	1
ENSBTAP00000036487;ENSBTAP00000053521	TLN1	120	120	8490.88	2.30993	0.432913	TLN1|HGNC Symbol|talin 1 [Source:HGNC Symbol;Acc:11845]|8|ENSBTAG00000025868|ENSBTAT00000036631	6.58347e+07	2.85007e+07	1.29295e+08	2.85007e+07	183	129
ENSBTAP00000007642	PSME2	5	5	252.03	2.32559	0.429998	PSME2|UniProtKB Gene Name|Bos taurus proteasome (prosome, macropain) activator subunit 2 (PA28 beta) (PSME2), mRNA. [Source:RefSeq mRNA;Acc:NM_001014889]|10|ENSBTAG00000005814|ENSBTAT00000007642	501933	215831	985761	215831	6	3
ENSBTAP00000012544	RPS2	1	1	31.98	2.3258	0.42996	RPS2|UniProtKB Gene Name|Bos taurus ribosomal protein S2 (RPS2), mRNA. [Source:RefSeq mRNA;Acc:NM_001033613]|25|ENSBTAG00000009535|ENSBTAT00000012544	11989.1	5154.83	23545.7	5154.83	1	0
ENSBTAP00000053802	NBEA	1	1	21.62	2.33599	0.428084	NBEA|HGNC Symbol|neurobeachin [Source:HGNC Symbol;Acc:7648]|12|ENSBTAG00000022991|ENSBTAT00000061623	28111.9	12034.2	55209.6	12034.2	1	0
ENSBTAP00000052296	UBE2N	4	4	110.05	2.34336	0.426737	UBE2N|UniProtKB Gene Name|Bos taurus ubiquitin-conjugating enzyme E2N (UBE2N), mRNA. [Source:RefSeq mRNA;Acc:NM_001076258]|5|ENSBTAG00000021767|ENSBTAT00000052393	349492	149141	686376	149141	2	1
ENSBTAP00000045061	IFI30	1	1	85.56	2.38209	0.419799	IFI30|EntrezGene|Bos taurus interferon, gamma-inducible protein 30 (IFI30), mRNA. [Source:RefSeq mRNA;Acc:NM_001101251]|7|ENSBTAG00000018349|ENSBTAT00000047907	67483	28329.3	132532	28329.3	1	0
ENSBTAP00000022364	PYCRL	1	1	24.81	2.39568	0.417417	PYCRL|UniProtKB Gene Name|Bos taurus pyrroline-5-carboxylate reductase-like (PYCRL), mRNA. [Source:RefSeq mRNA;Acc:NM_001014906]|14|ENSBTAG00000016810|ENSBTAT00000022364	16974.2	7085.33	33336.1	7085.33	1	0
ENSBTAP00000024094;ENSBTAP00000019791	HMGB1	6	3	283.51	2.39662	0.417254	HMGB1|UniProtKB Gene Name|Bos taurus high mobility group box 1 (HMGB1), mRNA. [Source:RefSeq mRNA;Acc:NM_176612]|12|ENSBTAG00000018103|ENSBTAT00000024094	2.138e+06	892089	4.19888e+06	892089	4	1
ENSBTAP00000001576	AP1B1	10	4	360.05	2.39823	0.416973	AP1B1|HGNC Symbol|adaptor-related protein complex 1, beta 1 subunit [Source:HGNC Symbol;Acc:554]|17|ENSBTAG00000001189|ENSBTAT00000001576	225761	94136.4	443379	94136.4	6	1
ENSBTAP00000012740	UTRN	1	1	29.56	2.42331	0.412658	UTRN|HGNC Symbol|utrophin [Source:HGNC Symbol;Acc:12635]|9|ENSBTAG00000009665|ENSBTAT00000012740	7628.93	3148.14	14982.7	3148.14	1	0
ENSBTAP00000044998	LAMTOR3	1	1	22.58	2.42372	0.412589	LAMTOR3|UniProtKB Gene Name|Bos taurus late endosomal/lysosomal adaptor, MAPK and MTOR activator 3 (LAMTOR3), mRNA. [Source:RefSeq mRNA;Acc:NM_001075982]|6|ENSBTAG00000007923|ENSBTAT00000047833	28757.9	11865.2	56478.5	11865.2	1	0
ENSBTAP00000033176	INPP5B	1	1	24.48	2.42613	0.41218	INPP5B|HGNC Symbol|inositol polyphosphate-5-phosphatase, 75kDa [Source:HGNC Symbol;Acc:6077]|3|ENSBTAG00000024107|ENSBTAT00000033256	12872.5	5305.8	25280.7	5305.8	1	0
ENSBTAP00000056302	ARPC1B	3	3	238.97	2.4396	0.409904	ARPC1B|UniProtKB Gene Name|Bos taurus actin related protein 2/3 complex, subunit 1B, 41kDa (ARPC1B), mRNA. [Source:RefSeq mRNA;Acc:NM_001014844]|25|ENSBTAG00000046248|ENSBTAT00000064158	332833	136430	653660	136430	4	0
ENSBTAP00000001568	CDC10	7	6	208.55	2.47388	0.404223	CDC10|UniProtKB Gene Name|Bos taurus septin 7 (SEPT7), mRNA. [Source:RefSeq mRNA;Acc:NM_001001168]|4|ENSBTAG00000001182|ENSBTAT00000001568	472308	190918	927579	190918	6	2
ENSBTAP00000018100	CHORDC1	1	1	76.01	2.49308	0.40111	CHORDC1|UniProtKB Gene Name|Bos taurus cysteine and histidine-rich domain (CHORD) containing 1 (CHORDC1), mRNA. [Source:RefSeq mRNA;Acc:NM_001045912]|29|ENSBTAG00000013615|ENSBTAT00000018100	11424.8	4582.59	22437.4	4582.59	2	2
ENSBTAP00000024007;ENSBTAP00000008517	PIP4K2A	4	4	201.65	2.50383	0.399389	PIP4K2A|HGNC Symbol|phosphatidylinositol-5-phosphate 4-kinase, type II, alpha [Source:HGNC Symbol;Acc:8997]|13|ENSBTAG00000018033|ENSBTAT00000024007	209955	83853.8	412337	83853.8	4	3
ENSBTAP00000018331	NEDD4	3	3	103.25	2.51688	0.397318	NEDD4|HGNC Symbol|neural precursor cell expressed, developmentally down-regulated 4, E3 ubiquitin protein ligase [Source:HGNC Symbol;Acc:7727]|10|ENSBTAG00000013793|ENSBTAT00000018331	96584.3	38374.6	189685	38374.6	3	0
ENSBTAP00000009073	ASRGL1	5	5	277.02	2.52075	0.396707	ASRGL1|UniProtKB Gene Name|Bos taurus asparaginase like 1 (ASRGL1), mRNA. [Source:RefSeq mRNA;Acc:NM_001077035]|29|ENSBTAG00000006910|ENSBTAT00000009073	1.14294e+06	453410	2.24464e+06	453410	6	3
ENSBTAP00000048368	HNRNPU	2	2	51.81	2.53511	0.394461	HNRNPU|UniProtKB Gene Name|Bos taurus heterogeneous nuclear ribonucleoprotein U (scaffold attachment factor A) (HNRNPU), mRNA. [Source:RefSeq mRNA;Acc:NM_001076920]|16|ENSBTAG00000007606|ENSBTAT00000052059	114004	44970.1	223895	44970.1	1	0
ENSBTAP00000006532;ENSBTAP00000019461;ENSBTAP00000020520	ACTA1	12	3	683.43	2.53668	0.394216	ACTA1|UniProtKB Gene Name|Bos taurus actin, alpha 1, skeletal muscle (ACTA1), mRNA. [Source:RefSeq mRNA;Acc:NM_174225]|28|ENSBTAG00000046332|ENSBTAT00000006532	3.64138e+07	1.43549e+07	7.15141e+07	1.43549e+07	7	7
ENSBTAP00000018649;ENSBTAP00000003773	CGN1	7	5	368.28	2.56222	0.390286	CGN1|UniProtKB Gene Name|Bos taurus conglutinin (CGN1), mRNA. [Source:RefSeq mRNA;Acc:NM_175699]|28|ENSBTAG00000006536|ENSBTAT00000018649	1.92785e+06	752412	3.78616e+06	752412	5	3
ENSBTAP00000000814	RPS17	2	2	38.32	2.5738	0.38853	RPS17|UniProtKB Gene Name|Bos taurus ribosomal protein S17 (RPS17), mRNA. [Source:RefSeq mRNA;Acc:NM_001099210]|21|ENSBTAG00000000622|ENSBTAT00000000814	61859.3	24034.2	121487	24034.2	3	0
ENSBTAP00000028559	CSK	1	1	18.24	2.57704	0.388042	CSK|UniProtKB Gene Name|Bos taurus c-src tyrosine kinase (CSK), mRNA. [Source:RefSeq mRNA;Acc:NM_001075397]|21|ENSBTAG00000021424|ENSBTAT00000028559	3212.02	1246.4	6308.18	1246.4	1	0
ENSBTAP00000030179;ENSBTAP00000029348	FLNA	106	97	7145.02	2.59289	0.38567	FLNA|HGNC Symbol|filamin A, alpha [Source:HGNC Symbol;Acc:3754]|X|ENSBTAG00000011190|ENSBTAT00000030194	9.2686e+07	3.57462e+07	1.82029e+08	3.57462e+07	169	115
ENSBTAP00000005324	CAPZA2	3	1	126.14	2.59699	0.385061	CAPZA2|UniProtKB Gene Name|Bos taurus capping protein (actin filament) muscle Z-line, alpha 2 (CAPZA2), mRNA. [Source:RefSeq mRNA;Acc:NM_001012998]|4|ENSBTAG00000004072|ENSBTAT00000005324	25488.5	9814.64	50057.6	9814.64	1	0
ENSBTAP00000017988	PGD	12	12	524.61	2.62781	0.380545	PGD|UniProtKB Gene Name|Bos taurus phosphogluconate dehydrogenase (PGD), mRNA. [Source:RefSeq mRNA;Acc:NM_001143738]|16|ENSBTAG00000013527|ENSBTAT00000017988	1.71561e+06	652868	3.36934e+06	652868	14	5
ENSBTAP00000042524	SDS	5	5	305.08	2.6493	0.377459	SDS|HGNC Symbol|serine dehydratase [Source:HGNC Symbol;Acc:10691]|17|ENSBTAG00000031814|ENSBTAT00000045109	704077	265760	1.38276e+06	265760	7	4
ENSBTAP00000021268	RPS5	1	1	103.59	2.66126	0.375762	RPS5|UniProtKB Gene Name|Bos taurus ribosomal protein S5 (RPS5), mRNA. [Source:RefSeq mRNA;Acc:NM_001015531]|18|ENSBTAG00000015989|ENSBTAT00000021268	49486.3	18595	97187.5	18595	3	1
ENSBTAP00000046374	SRSF1	4	4	127.08	2.664	0.375375	SRSF1|UniProtKB Gene Name|Bos taurus serine/arginine-rich splicing factor 1 (SRSF1), mRNA. [Source:RefSeq mRNA;Acc:NM_001076394]|19|ENSBTAG00000014766|ENSBTAT00000049486	447553	168000	878962	168000	4	2
ENSBTAP00000010159;ENSBTAP00000008925	ARF1	6	4	226.22	2.67649	0.373624	ARF1|UniProtKB Gene Name|Bos taurus ADP-ribosylation factor 1 (ARF1), mRNA. [Source:RefSeq mRNA;Acc:NM_176653]|7|ENSBTAG00000007725|ENSBTAT00000010159	504773	188595	991338	188595	5	4
ENSBTAP00000037777	DNM1L	4	4	154.78	2.70736	0.369364	DNM1L|UniProtKB Gene Name|Bos taurus dynamin 1-like (DNM1L), mRNA. [Source:RefSeq mRNA;Acc:NM_001046494]|5|ENSBTAG00000011395|ENSBTAT00000037956	294130	108641	577651	108641	3	1
ENSBTAP00000054069		1	1	37.61	2.722	0.367377	||Ran-specific GTPase-activating protein [Source:UniProtKB/TrEMBL;Acc:G3MX11]|17|ENSBTAG00000046005|ENSBTAT00000063988	60177.7	22107.9	118185	22107.9	1	0
ENSBTAP00000012866	RPSA	5	5	149.95	2.72343	0.367184	RPSA|UniProtKB Gene Name|Bos taurus ribosomal protein SA (RPSA), mRNA. [Source:RefSeq mRNA;Acc:NM_174379]|22|ENSBTAG00000009757|ENSBTAT00000012866	312613	114786	613949	114786	1	2
ENSBTAP00000021328	MYL9	6	2	283.25	2.72837	0.36652	MYL9|UniProtKB Gene Name|Myosin regulatory light polypeptide 9 [Source:UniProtKB/Swiss-Prot;Acc:Q5E9E2]|24|ENSBTAG00000016024|ENSBTAT00000021328	1.52408e+06	558604	2.99318e+06	558604	3	2
ENSBTAP00000002691	MARCKS	1	1	58.66	2.72939	0.366382	MARCKS|EntrezGene|Bos taurus myristoylated alanine-rich protein kinase C substrate (MARCKS), mRNA. [Source:RefSeq mRNA;Acc:NM_001076276]|9|ENSBTAG00000002082|ENSBTAT00000002691	26620.3	9753.21	52280.4	9753.21	1	1
ENSBTAP00000000596;ENSBTAP00000012182	PPP2CA	2	1	75.1	2.73926	0.365062	PPP2CA|UniProtKB Gene Name|Bos taurus protein phosphatase 2, catalytic subunit, alpha isozyme (PPP2CA), mRNA. [Source:RefSeq mRNA;Acc:NM_181031]|7|ENSBTAG00000000469|ENSBTAT00000000596	46847.6	17102.3	92005.2	17102.3	1	0
ENSBTAP00000003962	RPS3	2	2	46.97	2.74121	0.364802	RPS3|UniProtKB Gene Name|Bos taurus ribosomal protein S3 (RPS3), mRNA. [Source:RefSeq mRNA;Acc:NM_001034047]|15|ENSBTAG00000005620|ENSBTAT00000003962	49522.9	18066	97259.4	18066	2	0
ENSBTAP00000056437;ENSBTAP00000025305;ENSBTAP00000054055	KCTD12	7	7	243.97	2.75285	0.36326	KCTD12|HGNC Symbol|potassium channel tetramerization domain containing 12 [Source:HGNC Symbol;Acc:14678]|12|ENSBTAG00000001414|ENSBTAT00000001854	440588	160048	865282	160048	8	5
ENSBTAP00000012655	ANXA2	9	8	499.98	2.75311	0.363225	ANXA2|UniProtKB Gene Name|Bos taurus annexin A2 (ANXA2), mRNA. [Source:RefSeq mRNA;Acc:NM_174716]|10|ENSBTAG00000009615|ENSBTAT00000012655	986837	358444	1.93808e+06	358444	7	3
ENSBTAP00000007758;ENSBTAP00000029915	RBBP4	4	4	120.82	2.75851	0.362515	RBBP4|UniProtKB Gene Name|Bos taurus retinoblastoma binding protein 4 (RBBP4), mRNA. [Source:RefSeq mRNA;Acc:NM_001077013]|2|ENSBTAG00000005904|ENSBTAT00000007758	201395	73008.7	395525	73008.7	5	3
ENSBTAP00000025996	G6PD	3	3	207.05	2.78011	0.359698	G6PD|HGNC Symbol|glucose-6-phosphate dehydrogenase [Source:HGNC Symbol;Acc:4057]|X|ENSBTAG00000019512|ENSBTAT00000025996	166195	59780	326395	59780	5	1
ENSBTAP00000016620	XDH	1	1	43.15	2.78493	0.359075	XDH|EntrezGene|Bos taurus xanthine dehydrogenase (XDH), mRNA. [Source:RefSeq mRNA;Acc:NM_173972]|11|ENSBTAG00000012519|ENSBTAT00000016620	37748.1	13554.4	74134.6	13554.4	1	0
ENSBTAP00000020163	F13B	1	1	20.89	2.79615	0.357635	F13B|UniProtKB Gene Name|Bos taurus coagulation factor XIII, B polypeptide (F13B), mRNA. [Source:RefSeq mRNA;Acc:NM_001038529]|16|ENSBTAG00000000070|ENSBTAT00000020163	25468.7	9108.49	50018.7	9108.49	1	0
ENSBTAP00000020880	TXNL1	2	2	94.87	2.81828	0.354827	TXNL1|HGNC Symbol|thioredoxin-like 1 [Source:HGNC Symbol;Acc:12436]|24|ENSBTAG00000015731|ENSBTAT00000020880	69560.9	24682.1	136613	24682.1	2	0
ENSBTAP00000025659	NARS	1	1	53.87	2.82345	0.354177	||Bos taurus asparaginyl-tRNA synthetase (NARS), mRNA. [Source:RefSeq mRNA;Acc:NM_001046572]|24|ENSBTAG00000019271|ENSBTAT00000025659	19967.4	7071.98	39214.5	7071.98	1	0
ENSBTAP00000029304	EEF1B	3	2	153.67	2.83197	0.353111	EEF1B|UniProtKB Gene Name|Bos taurus eukaryotic translation elongation factor 1 beta 2 (EEF1B2), mRNA. [Source:RefSeq mRNA;Acc:NM_001014936]|2|ENSBTAG00000021979|ENSBTAT00000029304	301462	106449	592049	106449	1	1
ENSBTAP00000005581	EEF2	17	17	577.25	2.88445	0.346686	EEF2|UniProtKB Gene Name|Bos taurus eukaryotic translation elongation factor 2 (EEF2), mRNA. [Source:RefSeq mRNA;Acc:NM_001075121]|7|ENSBTAG00000004258|ENSBTAT00000005581	1.3344e+06	462618	2.62067e+06	462618	17	3
ENSBTAP00000025617	TXNDC5	1	1	59.11	2.92751	0.341587	TXNDC5|EntrezGene|Bos taurus thioredoxin domain containing 5 (endoplasmic reticulum) (TXNDC5), mRNA. [Source:RefSeq mRNA;Acc:NM_001206732]|23|ENSBTAG00000019237|ENSBTAT00000025617	18220.8	6224.01	35784.4	6224.01	1	0
ENSBTAP00000025094	HARS	2	2	118.11	2.94367	0.339713	HARS|UniProtKB Gene Name|Bos taurus histidyl-tRNA synthetase (HARS), mRNA. [Source:RefSeq mRNA;Acc:NM_001046066]|7|ENSBTAG00000018847|ENSBTAT00000025094	88771.7	30156.9	174341	30156.9	2	0
ENSBTAP00000000144;ENSBTAP00000019596	EIF4A1	4	4	195.07	2.96851	0.336869	EIF4A1|UniProtKB Gene Name|Bos taurus eukaryotic translation initiation factor 4A1 (EIF4A1), mRNA. [Source:RefSeq mRNA;Acc:NM_001034228]|19|ENSBTAG00000000132|ENSBTAT00000000144	345266	116309	678077	116309	5	3
ENSBTAP00000026747;ENSBTAP00000017763	CATHL4	2	2	51.42	2.97732	0.335873	CATHL4|UniProtKB Gene Name|Bos taurus cathelicidin 4 (CATHL4), mRNA. [Source:RefSeq mRNA;Acc:NM_174827]|GJ059556.1|ENSBTAG00000020072|ENSBTAT00000026747	107674	36164.8	211464	36164.8	1	0
ENSBTAP00000002653;ENSBTAP00000033929	PTPN11	4	3	221.53	3.02655	0.330409	PTPN11|HGNC Symbol|protein tyrosine phosphatase, non-receptor type 11 [Source:HGNC Symbol;Acc:9644]|17|ENSBTAG00000002048|ENSBTAT00000002653	152345	50336.3	299195	50336.3	4	1
ENSBTAP00000001113	PARP1	2	2	84.71	3.02675	0.330388	PARP1|HGNC Symbol|poly (ADP-ribose) polymerase 1 [Source:HGNC Symbol;Acc:270]|16|ENSBTAG00000000837|ENSBTAT00000001113	24204.6	7996.9	47536	7996.9	1	0
ENSBTAP00000001791	RPS12	2	2	54.61	3.029	0.330142	RPS12|UniProtKB Gene Name|Bos taurus ribosomal protein S12 (RPS12), mRNA. [Source:RefSeq mRNA;Acc:NM_001014387]|9|ENSBTAG00000001360|ENSBTAT00000001791	140540	46398.2	276011	46398.2	1	1
ENSBTAP00000008146	ST13	7	5	276.08	3.0305	0.329979	ST13|UniProtKB Gene Name|Bos taurus suppression of tumorigenicity 13 (colon carcinoma) (Hsp70 interacting protein) (ST13), mRNA. [Source:RefSeq mRNA;Acc:NM_001101926]|5|ENSBTAG00000006202|ENSBTAT00000008146	498052	164347	978138	164347	6	0
ENSBTAP00000005558	LYPLA1	1	1	15.82	3.04422	0.328491	LYPLA1|UniProtKB Gene Name|Bos taurus lysophospholipase I (LYPLA1), mRNA. [Source:RefSeq mRNA;Acc:NM_001034688]|14|ENSBTAG00000004243|ENSBTAT00000005558	47385.4	15565.7	93061.5	15565.7	1	0
ENSBTAP00000009661	PDLIM7	2	2	33.23	3.04459	0.328452	PDLIM7|UniProtKB Gene Name|Bos taurus PDZ and LIM domain 7 (enigma) (PDLIM7), transcript variant 1, mRNA. [Source:RefSeq mRNA;Acc:NM_001017947]|7|ENSBTAG00000007343|ENSBTAT00000009661	57414.5	18857.9	112758	18857.9	1	0
ENSBTAP00000027046	PTPN6	3	3	143.63	3.06043	0.326751	PTPN6|UniProtKB Gene Name|Bos taurus protein tyrosine phosphatase, non-receptor type 6 (PTPN6), mRNA. [Source:RefSeq mRNA;Acc:NM_001098017]|5|ENSBTAG00000020294|ENSBTAT00000027046	101674	33222.1	199680	33222.1	4	0
ENSBTAP00000010351	STAT1	4	4	149.58	3.07324	0.32539	STAT1|UniProtKB Gene Name|Bos taurus signal transducer and activator of transcription 1, 91kDa (STAT1), mRNA. [Source:RefSeq mRNA;Acc:NM_001077900]|2|ENSBTAG00000007867|ENSBTAT00000010351	199858	65031.8	392507	65031.8	3	0
ENSBTAP00000016153	SNRPD2	1	1	15.52	3.07714	0.324977	SNRPD2|UniProtKB Gene Name|Bos taurus small nuclear ribonucleoprotein D2 polypeptide 16.5kDa (SNRPD2), mRNA. [Source:RefSeq mRNA;Acc:NM_001034476]|18|ENSBTAG00000012177|ENSBTAT00000016153	28036.8	9111.3	55062.1	9111.3	1	0
ENSBTAP00000014566	MGC142792	3	3	271.87	3.09673	0.322921	MGC142792|UniProtKB Gene Name|Bos taurus LIM and senescent cell antigen-like domains 1 (LIMS1), mRNA. [Source:RefSeq mRNA;Acc:NM_001083495]|11|ENSBTAG00000010971|ENSBTAT00000014566	342926	110738	673482	110738	5	3
ENSBTAP00000025561	S100A4	2	2	44.62	3.14587	0.317877	S100A4|UniProtKB Gene Name|Bos taurus S100 calcium binding protein A4 (S100A4), mRNA. [Source:RefSeq mRNA;Acc:NM_174595]|3|ENSBTAG00000019203|ENSBTAT00000025561	345594	109857	678722	109857	1	0
ENSBTAP00000019318;ENSBTAP00000017825;ENSBTAP00000028899;ENSBTAP00000040983;ENSBTAP00000050667;ENSBTAP00000055412;ENSBTAP00000056062	EEF1A1	6	6	257.15	3.15646	0.31681	EEF1A1|UniProtKB Gene Name|Elongation factor 1-alpha 1 [Source:UniProtKB/Swiss-Prot;Acc:P68103]|9|ENSBTAG00000014534|ENSBTAT00000019318	1.5518e+06	491626	3.04763e+06	491626	7	4
ENSBTAP00000000103	PDCD1LG2	1	1	17.9	3.17731	0.314731	PDCD1LG2|HGNC Symbol|programmed cell death 1 ligand 2 [Source:HGNC Symbol;Acc:18731]|8|ENSBTAG00000033316|ENSBTAT00000000103	136607	42994.6	268287	42994.6	0	1
ENSBTAP00000006139	WARS	6	6	277.69	3.18849	0.313628	WARS|UniProtKB Gene Name|Bos taurus tryptophanyl-tRNA synthetase (WARS), mRNA. [Source:RefSeq mRNA;Acc:NM_174218]|21|ENSBTAG00000004679|ENSBTAT00000006139	875807	274678	1.72002e+06	274678	8	2
ENSBTAP00000055171	CRKL	1	1	18.14	3.20553	0.311961	CRKL|HGNC Symbol|v-crk avian sarcoma virus CT10 oncogene homolog-like [Source:HGNC Symbol;Acc:2363]|17|ENSBTAG00000045548|ENSBTAT00000066024	123120	38408.6	241799	38408.6	1	0
ENSBTAP00000022455	VPS26A	2	2	78	3.22345	0.310227	VPS26A|UniProtKB Gene Name|Bos taurus vacuolar protein sorting 26 homolog A (S. pombe) (VPS26A), mRNA. [Source:RefSeq mRNA;Acc:NM_001075455]|28|ENSBTAG00000016882|ENSBTAT00000022455	66509.1	20632.9	130619	20632.9	1	0
ENSBTAP00000001034;AAS04386		17	2	975.04	3.2452	0.308148	||Heat shock protein HSP 90-beta [Source:UniProtKB/TrEMBL;Acc:G5E507]|23|ENSBTAG00000000778|ENSBTAT00000001034	437987	134965	860175	134965	4	1
ENSBTAP00000021544	ENAH	4	4	150.06	3.27298	0.305532	ENAH|HGNC Symbol|enabled homolog (Drosophila) [Source:HGNC Symbol;Acc:18271]|16|ENSBTAG00000016185|ENSBTAT00000021544	173626	53048.4	340989	53048.4	3	0
ENSBTAP00000004751;ENSBTAP00000008107	PRDX1	11	11	428	3.2754	0.305306	PRDX1|UniProtKB Gene Name|Bos taurus peroxiredoxin 1 (PRDX1), mRNA. [Source:RefSeq mRNA;Acc:NM_174431]|3|ENSBTAG00000003642|ENSBTAT00000004751	2.94486e+06	899086	5.7835e+06	899086	14	3
ENSBTAP00000004892	TKT	15	15	877.67	3.28067	0.304816	TKT|UniProtKB Gene Name|Bos taurus transketolase (TKT), mRNA. [Source:RefSeq mRNA;Acc:NM_001003906]|22|ENSBTAG00000003758|ENSBTAT00000004892	1.03621e+07	3.15853e+06	2.03504e+07	3.15853e+06	19	13
ENSBTAP00000017776	DNM3	1	1	27.1	3.29867	0.303153	DNM3|HGNC Symbol|dynamin 3 [Source:HGNC Symbol;Acc:29125]|16|ENSBTAG00000014319|ENSBTAT00000017776	25495.3	7728.96	50070.9	7728.96	1	0
ENSBTAP00000028520	PSME1	10	10	446.07	3.3036	0.3027	PSME1|UniProtKB Gene Name|Bos taurus proteasome (prosome, macropain) activator subunit 1 (PA28 alpha) (PSME1), mRNA. [Source:RefSeq mRNA;Acc:NM_001024509]|10|ENSBTAG00000021395|ENSBTAT00000028520	1.65214e+06	500103	3.24468e+06	500103	13	11
ENSBTAP00000014850	PDLIM1	12	11	637.09	3.32394	0.300847	PDLIM1|UniProtKB Gene Name|Bos taurus PDZ and LIM domain 1 (PDLIM1), mRNA. [Source:RefSeq mRNA;Acc:NM_001035455]|26|ENSBTAG00000011182|ENSBTAT00000014850	4.41927e+06	1.32953e+06	8.67913e+06	1.32953e+06	11	4
ENSBTAP00000002326	RPLP2	3	1	132.32	3.37687	0.296132	RPLP2|UniProtKB Gene Name|Bos taurus ribosomal protein, large, P2 (RPLP2), mRNA. [Source:RefSeq mRNA;Acc:NM_174788]|29|ENSBTAG00000001777|ENSBTAT00000002326	201387	59637	395509	59637	1	1
ENSBTAP00000016300;ENSBTAP00000038032	AKR7A2	2	2	65.53	3.37969	0.295885	AKR7A2|EntrezGene|Bos taurus aldo-keto reductase family 7, member A2 (aflatoxin aldehyde reductase) (AKR7A2), mRNA. [Source:RefSeq mRNA;Acc:NM_001101949]|2|ENSBTAG00000012289|ENSBTAT00000016300	99238.9	29363.3	194898	29363.3	2	1
ENSBTAP00000026183	GNB2L1	2	2	67.48	3.39714	0.294365	GNB2L1|UniProtKB Gene Name|Guanine nucleotide-binding protein subunit beta-2-like 1 [Source:UniProtKB/Swiss-Prot;Acc:P63243]|7|ENSBTAG00000019648|ENSBTAT00000026183	49171.8	14474.5	96569.9	14474.5	3	0
ENSBTAP00000012929	BCNT	2	2	78.9	3.41621	0.292722	BCNT|UniProtKB Gene Name|Bos taurus craniofacial development protein 2 (CFDP2), mRNA. [Source:RefSeq mRNA;Acc:NM_174800]|18|ENSBTAG00000009805|ENSBTAT00000012929	60744.7	17781.3	119298	17781.3	4	0
ENSBTAP00000019834;ENSBTAP00000052696	HK3	5	4	175.02	3.48893	0.286621	HK3|HGNC Symbol|hexokinase 3 (white cell) [Source:HGNC Symbol;Acc:4925]|7|ENSBTAG00000014898|ENSBTAT00000019834	136422	39101.6	267924	39101.6	4	0
ENSBTAP00000017812	CHMP4B	1	1	26.57	3.49958	0.285748	CHMP4B|UniProtKB Gene Name|Bos taurus charged multivesicular body protein 4B (CHMP4B), mRNA. [Source:RefSeq mRNA;Acc:NM_001128506]|13|ENSBTAG00000013387|ENSBTAT00000017812	4688.02	1339.59	9206.94	1339.59	1	0
ENSBTAP00000029090;ENSBTAP00000029088	DDX39B	4	4	140.09	3.56574	0.280446	DDX39B|UniProtKB Gene Name|Bos taurus DEAD (Asp-Glu-Ala-Asp) box polypeptide 39B (DDX39B), mRNA. [Source:RefSeq mRNA;Acc:NM_001033629]|23|ENSBTAG00000014490|ENSBTAT00000029090	159301	44675.5	312856	44675.5	4	0
ENSBTAP00000013079	RPS3A	1	1	19.46	3.58818	0.278693	RPS3A|UniProtKB Gene Name|Bos taurus ribosomal protein S3A (RPS3A), mRNA. [Source:RefSeq mRNA;Acc:NM_001034038]|17|ENSBTAG00000009908|ENSBTAT00000013079	15177.4	4229.84	29807.3	4229.84	1	0
ENSBTAP00000043669	SEPT2	6	6	359.17	3.59451	0.278202	SEPT2|EntrezGene|Bos taurus septin 2 (SEPT2), mRNA. [Source:RefSeq mRNA;Acc:NM_001046092]|3|ENSBTAG00000002608|ENSBTAT00000046362	537598	149561	1.0558e+06	149561	8	2
ENSBTAP00000024458	SMS	1	1	87.09	3.66822	0.272612	SMS|UniProtKB Gene Name|Bos taurus spermine synthase (SMS), mRNA. [Source:RefSeq mRNA;Acc:NM_001035471]|X|ENSBTAG00000018382|ENSBTAT00000024458	25654.2	6993.64	50383	6993.64	1	0
ENSBTAP00000044263	BIN2	2	2	66.4	3.73276	0.267899	BIN2|UniProtKB Gene Name|Bos taurus bridging integrator 2 (BIN2), mRNA. [Source:RefSeq mRNA;Acc:NM_001083435]|5|ENSBTAG00000008897|ENSBTAT00000047025	30311.2	8120.33	59529	8120.33	1	0
ENSBTAP00000003165	PPA2	2	2	102.13	3.74115	0.267298	PPA2|UniProtKB Gene Name|Bos taurus pyrophosphatase (inorganic) 2 (PPA2), mRNA. [Source:RefSeq mRNA;Acc:NM_001076396]|6|ENSBTAG00000002428|ENSBTAT00000003165	68007.2	18178.2	133561	18178.2	2	0
ENSBTAP00000024376;ENSBTAP00000047550	RPLP1	3	2	101.73	3.75411	0.266374	RPLP1|UniProtKB Gene Name|Bos taurus ribosomal protein, large, P1 (RPLP1), mRNA. [Source:RefSeq mRNA;Acc:NM_001025340]|10|ENSBTAG00000018320|ENSBTAT00000024376	34932.3	9305.07	68604.5	9305.07	2	0
ENSBTAP00000050234;ENSBTAP00000023151	AK1	2	2	55.83	3.75415	0.266372	AK1|UniProtKB Gene Name|Bos taurus adenylate kinase 1 (AK1), mRNA. [Source:RefSeq mRNA;Acc:NM_001013582]|11|ENSBTAG00000006305|ENSBTAT00000054038	78297.5	20856.2	153771	20856.2	2	0
ENSBTAP00000009152;ENSBTAP00000024473;ENSBTAP00000054964	RPL12	5	3	177.71	3.80508	0.262806	RPL12|UniProtKB Gene Name|60S ribosomal protein L12 [Source:UniProtKB/Swiss-Prot;Acc:P61284]|11|ENSBTAG00000006963|ENSBTAT00000009152	229483	60309.7	450689	60309.7	5	1
ENSBTAP00000018869	QSOX1	12	11	582.22	3.81532	0.262101	QSOX1|HGNC Symbol|quiescin Q6 sulfhydryl oxidase 1 [Source:HGNC Symbol;Acc:9756]|16|ENSBTAG00000014191|ENSBTAT00000018869	2.71313e+06	711114	5.32839e+06	711114	7	5
ENSBTAP00000021529	NCL	8	8	430.46	3.87495	0.258068	NCL|UniProtKB Gene Name|Bos taurus nucleolin (NCL), mRNA. [Source:RefSeq mRNA;Acc:NM_001206660]|2|ENSBTAG00000016174|ENSBTAT00000021529	1.64526e+06	424589	3.23117e+06	424589	10	3
ENSBTAP00000023500	GBP1, GBP2, GBP3	2	2	134.35	3.9578	0.252665	||Bos taurus interferon-induced guanylate-binding protein 1 (LOC512486), mRNA. [Source:RefSeq mRNA;Acc:NM_001244229]|3|ENSBTAG00000017670|ENSBTAT00000023500	154302	38986.7	303037	38986.7	2	1
ENSBTAP00000007090	GMFG	2	2	77	3.97554	0.251538	GMFG|UniProtKB Gene Name|Bos taurus glia maturation factor, gamma (GMFG), mRNA. [Source:RefSeq mRNA;Acc:NM_001024537]|18|ENSBTAG00000005390|ENSBTAT00000007090	293523	73832.3	576458	73832.3	2	1
ENSBTAP00000009463	CCL5	1	1	37.37	3.9933	0.250419	CCL5|UniProtKB Gene Name|Bos taurus chemokine (C-C motif) ligand 5 (CCL5), mRNA. [Source:RefSeq mRNA;Acc:NM_175827]|19|ENSBTAG00000007191|ENSBTAT00000009463	42635.6	10676.8	83733.3	10676.8	1	0
ENSBTAP00000024572;ENSBTAP00000003517;ENSBTAP00000023744	VIM	21	17	1004.02	4.0115	0.249284	VIM|UniProtKB Gene Name|Bos taurus vimentin (VIM), mRNA. [Source:RefSeq mRNA;Acc:NM_173969]|13|ENSBTAG00000018463|ENSBTAT00000024572	5.11203e+06	1.27434e+06	1.00397e+07	1.27434e+06	21	7
ENSBTAP00000006189	RETN	2	2	51.19	4.0276	0.248287	RETN|UniProtKB Gene Name|Bos taurus resistin (RETN), mRNA. [Source:RefSeq mRNA;Acc:NM_183362]|7|ENSBTAG00000004716|ENSBTAT00000006189	399267	99132.7	784132	99132.7	1	1
ENSBTAP00000003414	PGLYRP1	3	3	112.91	4.03777	0.247661	PGLYRP1|UniProtKB Gene Name|Bos taurus peptidoglycan recognition protein 1 (PGLYRP1), mRNA. [Source:RefSeq mRNA;Acc:NM_174573]|18|ENSBTAG00000002635|ENSBTAT00000003414	375507	92998.5	737468	92998.5	3	0
ENSBTAP00000012939	CXCL6	4	4	210.56	4.06198	0.246185	CXCL6|UniProtKB Gene Name|Bos taurus chemokine (C-X-C motif) ligand 6 (granulocyte chemotactic protein 2) (CXCL6), mRNA. [Source:RefSeq mRNA;Acc:NM_174300]|6|ENSBTAG00000009812|ENSBTAT00000012939	4.84094e+06	1.19177e+06	9.50725e+06	1.19177e+06	8	2
ENSBTAP00000016712	HSPE1	1	1	73.77	4.07241	0.245555	HSPE1|UniProtKB Gene Name|Bos taurus heat shock 10kDa protein 1 (chaperonin 10) (HSPE1), mRNA. [Source:RefSeq mRNA;Acc:NM_174346]|2|ENSBTAG00000012589|ENSBTAT00000016712	135295	33222.3	265709	33222.3	1	1
ENSBTAP00000013467	NUDT21	2	2	95.11	4.08868	0.244578	NUDT21|UniProtKB Gene Name|Bos taurus nudix (nucleoside diphosphate linked moiety X)-type motif 21 (NUDT21), mRNA. [Source:RefSeq mRNA;Acc:NM_001035331]|18|ENSBTAG00000010207|ENSBTAT00000013467	103926	25417.9	204103	25417.9	2	0
ENSBTAP00000006432	TGM3	14	14	967.77	4.09602	0.24414	TGM3|EntrezGene|Bos taurus transglutaminase 3 (E polypeptide, protein-glutamine-gamma-glutamyltransferase) (TGM3), mRNA. [Source:RefSeq mRNA;Acc:NM_001101848]|13|ENSBTAG00000001785|ENSBTAT00000006432	3.8783e+06	946846	7.6167e+06	946846	19	5
ENSBTAP00000036036	CDC37	1	1	46.04	4.13837	0.241641	CDC37|HGNC Symbol|cell division cycle 37 [Source:HGNC Symbol;Acc:1735]|7|ENSBTAG00000011699|ENSBTAT00000036173	51731.6	12500.5	101597	12500.5	1	0
ENSBTAP00000005789	NUDC	3	3	102.95	4.18321	0.239051	NUDC|UniProtKB Gene Name|Bos taurus nuclear distribution gene C homolog (A. nidulans) (NUDC), mRNA. [Source:RefSeq mRNA;Acc:NM_001075607]|2|ENSBTAG00000004416|ENSBTAT00000005789	100070	23921.7	196529	23921.7	1	0
ENSBTAP00000008907	PHGDH	3	3	94.98	4.19318	0.238482	PHGDH|UniProtKB Gene Name|Bos taurus phosphoglycerate dehydrogenase (PHGDH), mRNA. [Source:RefSeq mRNA;Acc:NM_001035017]|3|ENSBTAG00000039719|ENSBTAT00000008907	57770.2	13777.2	113456	13777.2	4	0
ENSBTAP00000006216	GRB2	6	6	178.96	4.19608	0.238318	GRB2|UniProtKB Gene Name|Bos taurus growth factor receptor-bound protein 2 (GRB2), mRNA. [Source:RefSeq mRNA;Acc:NM_001034630]|19|ENSBTAG00000004736|ENSBTAT00000006216	220977	52662.8	433983	52662.8	6	0
ENSBTAP00000011016	RBM8A	1	1	15.54	4.2003	0.238078	RBM8A|UniProtKB Gene Name|Bos taurus RNA binding motif protein 8A (RBM8A), mRNA. [Source:RefSeq mRNA;Acc:NM_001035324]|3|ENSBTAG00000008369|ENSBTAT00000011016	8928.65	2125.72	17535.2	2125.72	1	0
ENSBTAP00000041967	MAPRE1	6	4	292.39	4.2774	0.233787	MAPRE1|HGNC Symbol|microtubule-associated protein, RP/EB family, member 1 [Source:HGNC Symbol;Acc:6890]|13|ENSBTAG00000003908|ENSBTAT00000044474	499340	116739	980668	116739	7	3
ENSBTAP00000024448;ENSBTAP00000005625;ENSBTAP00000014091	DPYSL2	10	10	532.42	4.31055	0.231989	DPYSL2|UniProtKB Gene Name|Bos taurus dihydropyrimidinase-like 2 (DPYSL2), mRNA. [Source:RefSeq mRNA;Acc:NM_001076000]|8|ENSBTAG00000018373|ENSBTAT00000024448	1.50114e+06	348248	2.94813e+06	348248	11	1
ENSBTAP00000022393	IL17F	2	2	123.61	4.31981	0.231491	IL17F|HGNC Symbol|interleukin 17F [Source:HGNC Symbol;Acc:16404]|23|ENSBTAG00000016835|ENSBTAT00000022393	344699	79795	676965	79795	2	0
ENSBTAP00000015883	HSPB1	1	1	47.69	4.34855	0.229962	HSPB1|UniProtKB Gene Name|Bos taurus heat shock 27kDa protein 1 (HSPB1), mRNA. [Source:RefSeq mRNA;Acc:NM_001025569]|25|ENSBTAG00000011969|ENSBTAT00000015883	197931	45516.6	388722	45516.6	3	0
ENSBTAP00000025989	NUDT5	1	1	63.35	4.3541	0.229668	NUDT5|HGNC Symbol|nudix (nucleoside diphosphate linked moiety X)-type motif 5 [Source:HGNC Symbol;Acc:8052]|13|ENSBTAG00000019509|ENSBTAT00000025989	58236.4	13375.1	114372	13375.1	1	0
ENSBTAP00000021671	MOB1B	2	1	27.8	4.35869	0.229427	MOB1B|HGNC Symbol|MOB kinase activator 1B [Source:HGNC Symbol;Acc:29801]|6|ENSBTAG00000016290|ENSBTAT00000021671	58244.6	13362.9	114388	13362.9	1	0
ENSBTAP00000047181	CKB	6	6	421.57	4.38233	0.228189	CKB|UniProtKB Gene Name|Bos taurus creatine kinase, brain (CKB), mRNA. [Source:RefSeq mRNA;Acc:NM_001015613]|21|ENSBTAG00000035998|ENSBTAT00000050490	457235	104336	897975	104336	6	2
ENSBTAP00000017232	SARS	4	4	128.94	4.42449	0.226015	SARS|UniProtKB Gene Name|Bos taurus seryl-tRNA synthetase (SARS), mRNA. [Source:RefSeq mRNA;Acc:NM_174175]|3|ENSBTAG00000012962|ENSBTAT00000017232	206327	46632.9	405211	46632.9	4	0
ENSBTAP00000002508	PDIA6	7	7	540.84	4.60395	0.217205	PDIA6|UniProtKB Gene Name|Bos taurus protein disulfide isomerase family A, member 6 (PDIA6), mRNA. [Source:RefSeq mRNA;Acc:NM_001206345]|11|ENSBTAG00000001928|ENSBTAT00000002508	1.24669e+06	270788	2.44841e+06	270788	12	5
ENSBTAP00000024299	SRSF2	2	2	85.87	4.62378	0.216273	SRSF2|UniProtKB Gene Name|Bos taurus serine/arginine-rich splicing factor 2 (SRSF2), mRNA. [Source:RefSeq mRNA;Acc:NM_001034318]|19|ENSBTAG00000018258|ENSBTAT00000024299	87800.8	18989	172434	18989	2	0
ENSBTAP00000013787	LSP1	9	9	534.63	4.6412	0.215462	LSP1|UniProtKB Gene Name|Bos taurus lymphocyte-specific protein 1 (LSP1), mRNA. [Source:RefSeq mRNA;Acc:NM_001075374]|29|ENSBTAG00000010447|ENSBTAT00000013787	1.67772e+06	361484	3.29492e+06	361484	12	2
ENSBTAP00000019499	EEF1D	3	2	157	4.70386	0.212591	EEF1D|UniProtKB Gene Name|Elongation factor 1-delta [Source:UniProtKB/Swiss-Prot;Acc:A5D989]|14|ENSBTAG00000014643|ENSBTAT00000019499	131959	28053.3	259157	28053.3	3	0
ENSBTAP00000013124	MMP3	10	10	436.49	4.71892	0.211913	MMP3|HGNC Symbol|matrix metallopeptidase 3 (stromelysin 1, progelatinase) [Source:HGNC Symbol;Acc:7173]|15|ENSBTAG00000037768|ENSBTAT00000013124	372820	79005.4	732191	79005.4	1	0
ENSBTAP00000024641;ENSBTAP00000024644	FHL1	5	4	304.1	4.82388	0.207302	FHL1|UniProtKB Gene Name|Bos taurus four and a half LIM domains 1 (FHL1), transcript variant 1, mRNA. [Source:RefSeq mRNA;Acc:NM_001113258]|X|ENSBTAG00000018513|ENSBTAT00000024641	1.49455e+06	309824	2.93519e+06	309824	5	3
ENSBTAP00000034658	GIMAP4	6	6	331.91	4.82587	0.207217	GIMAP4|UniProtKB Gene Name|Bos taurus GTPase, IMAP family member 4 (GIMAP4), mRNA. [Source:RefSeq mRNA;Acc:NM_001046060]|4|ENSBTAG00000046257|ENSBTAT00000034773	948219	196487	1.86223e+06	196487	8	1
ENSBTAP00000010835	TOLLIP	2	2	59.43	4.83394	0.20687	TOLLIP|UniProtKB Gene Name|Bos taurus toll interacting protein (TOLLIP), mRNA. [Source:RefSeq mRNA;Acc:NM_001039961]|29|ENSBTAG00000008237|ENSBTAT00000010835	30866.3	6385.32	60619.1	6385.32	1	0
ENSBTAP00000026449	PPP2R1A	1	1	61.38	4.90392	0.203918	PPP2R1A|UniProtKB Gene Name|Bos taurus protein phosphatase 2, regulatory subunit A, alpha (PPP2R1A), mRNA. [Source:RefSeq mRNA;Acc:NM_001037477]|18|ENSBTAG00000019851|ENSBTAT00000026449	11955.3	2437.9	23479.3	2437.9	1	0
ENSBTAP00000016774	S100A8	2	2	44.38	5.11604	0.195464	S100A8|UniProtKB Gene Name|Bos taurus S100 calcium binding protein A8 (S100A8), mRNA. [Source:RefSeq mRNA;Acc:NM_001113725]|3|ENSBTAG00000012640|ENSBTAT00000016774	145622	28463.9	285992	28463.9	1	0
ENSBTAP00000018540	HNRPD	5	4	300.56	5.23173	0.191142	HNRPD|UniProtKB Gene Name|Bos taurus heterogeneous nuclear ribonucleoprotein D (AU-rich element RNA binding protein 1, 37kDa) (HNRNPD), mRNA. [Source:RefSeq mRNA;Acc:NM_001098064]|6|ENSBTAG00000013952|ENSBTAT00000018540	647762	123814	1.27216e+06	123814	6	1
ENSBTAP00000024553	NUMA1	1	1	50.76	5.25556	0.190275	NUMA1|HGNC Symbol|nuclear mitotic apparatus protein 1 [Source:HGNC Symbol;Acc:8059]|15|ENSBTAG00000018449|ENSBTAT00000024553	8252.77	1570.29	16207.8	1570.29	1	0
ENSBTAP00000029826	FGB	16	16	988.81	5.34036	0.187253	FGB|UniProtKB Gene Name|Bos taurus fibrinogen beta chain (FGB), mRNA. [Source:RefSeq mRNA;Acc:NM_001142917]|17|ENSBTAG00000022120|ENSBTAT00000029830	9.57484e+06	1.79292e+06	1.88043e+07	1.79292e+06	19	14
ENSBTAP00000007150	CAPG	1	1	37.37	5.3665	0.186341	CAPG|UniProtKB Gene Name|Bos taurus capping protein (actin filament), gelsolin-like (CAPG), mRNA. [Source:RefSeq mRNA;Acc:NM_178574]|11|ENSBTAG00000005432|ENSBTAT00000007150	46097.9	8589.95	90533	8589.95	1	0
ENSBTAP00000002674	TAGLN2	14	13	930.11	5.46604	0.182948	TAGLN2|UniProtKB Gene Name|Bos taurus transgelin 2 (TAGLN2), mRNA. [Source:RefSeq mRNA;Acc:NM_001013599]|3|ENSBTAG00000002068|ENSBTAT00000002674	1.44122e+07	2.63669e+06	2.83046e+07	2.63669e+06	26	11
ENSBTAP00000049383;ENSBTAP00000027662;ENSBTAP00000041048	PCBP1	4	4	124.01	5.48096	0.18245	PCBP1|UniProtKB Gene Name|Bos taurus poly(rC) binding protein 1 (PCBP1), mRNA. [Source:RefSeq mRNA;Acc:NM_001015565]|11|ENSBTAG00000008985|ENSBTAT00000011824	389629	71087.7	765203	71087.7	4	0
ENSBTAP00000005629	SEPT6	6	2	162.06	5.61474	0.178102	SEPT6|UniProtKB Gene Name|Bos taurus septin 6 (SEPT6), mRNA. [Source:RefSeq mRNA;Acc:NM_001035430]|X|ENSBTAG00000004291|ENSBTAT00000005629	150738	26846.9	296039	26846.9	2	1
ENSBTAP00000021256	ANXA1	10	10	546.5	5.72156	0.174777	ANXA1|EntrezGene|Bos taurus annexin A1 (ANXA1), mRNA. [Source:RefSeq mRNA;Acc:NM_175784]|8|ENSBTAG00000015978|ENSBTAT00000021256	3.50214e+06	612094	6.87794e+06	612094	12	4
ENSBTAP00000005626;ENSBTAP00000011359	SEPT11	8	3	365.9	5.75169	0.173862	SEPT11|UniProtKB Gene Name|Bos taurus septin 11 (SEPT11), mRNA. [Source:RefSeq mRNA;Acc:NM_001082447]|6|ENSBTAG00000021372|ENSBTAT00000005626	147763	25690.4	290196	25690.4	4	0
ENSBTAP00000006033	TAGLN3	2	1	116.26	5.84646	0.171044	TAGLN3|UniProtKB Gene Name|Bos taurus transgelin 3 (TAGLN3), mRNA. [Source:RefSeq mRNA;Acc:NM_001034499]|1|ENSBTAG00000004599|ENSBTAT00000006033	54338.2	9294.22	106716	9294.22	1	0
ENSBTAP00000011751;ENSBTAP00000017383	FUBP1	3	3	124.22	5.85168	0.170891	FUBP1|EntrezGene|Bos taurus far upstream element (FUSE) binding protein 1 (FUBP1), mRNA. [Source:RefSeq mRNA;Acc:NM_001076846]|3|ENSBTAG00000008926|ENSBTAT00000011751	233137	39841.1	457865	39841.1	4	0
ENSBTAP00000003425	RGS10	4	4	130.02	5.89929	0.169512	RGS10|UniProtKB Gene Name|Bos taurus regulator of G-protein signaling 10 (RGS10), mRNA. [Source:RefSeq mRNA;Acc:NM_001046540]|26|ENSBTAG00000002647|ENSBTAT00000003425	225268	38185.7	442411	38185.7	5	0
ENSBTAP00000013146	CCL2	1	1	46.92	5.90562	0.16933	CCL2|UniProtKB Gene Name|Bos taurus chemokine (C-C motif) ligand 2 (CCL2), mRNA. [Source:RefSeq mRNA;Acc:NM_174006]|19|ENSBTAG00000037811|ENSBTAT00000013146	298600	50562.1	586430	50562.1	2	1
ENSBTAP00000008877	FGG	21	21	1091.89	5.939	0.168378	FGG|UniProtKB Gene Name|Bos taurus fibrinogen gamma chain (FGG), mRNA. [Source:RefSeq mRNA;Acc:NM_173911]|17|ENSBTAG00000006745|ENSBTAT00000008877	6.18192e+06	1.0409e+06	1.21409e+07	1.0409e+06	22	4
ENSBTAP00000047776	GRN	1	1	66.65	5.99845	0.16671	GRN|EntrezGene|Bos taurus granulin (GRN), mRNA. [Source:RefSeq mRNA;Acc:NM_001077014]|19|ENSBTAG00000018823|ENSBTAT00000054338	4746.16	791.232	9321.12	791.232	2	0
ENSBTAP00000011658;ENSBTAP00000009864;ENSBTAP00000012357	HNRNPF	5	5	239.33	6.01429	0.166271	HNRNPF|UniProtKB Gene Name|Bos taurus heterogeneous nuclear ribonucleoprotein F (HNRNPF), mRNA. [Source:RefSeq mRNA;Acc:NM_001014860]|28|ENSBTAG00000008853|ENSBTAT00000011658	201126	33441.4	394997	33441.4	5	0
ENSBTAP00000018566	CALD1	8	8	479.69	6.19216	0.161494	CALD1|HGNC Symbol|caldesmon 1 [Source:HGNC Symbol;Acc:1441]|4|ENSBTAG00000013953|ENSBTAT00000018566	1.81334e+06	292844	3.56127e+06	292844	11	0
ENSBTAP00000015248	MYL9	8	4	403.06	6.27774	0.159293	MYL9|UniProtKB Gene Name|Bos taurus myosin, light chain 9, regulatory (MYL9), mRNA. [Source:RefSeq mRNA;Acc:NM_001075234]|13|ENSBTAG00000011473|ENSBTAT00000015248	1.39154e+06	221662	2.73288e+06	221662	5	2
ENSBTAP00000007283	CBX3	1	1	24.27	6.29794	0.158782	CBX3|EntrezGene|Bos taurus chromobox homolog 3 (CBX3), mRNA. [Source:RefSeq mRNA;Acc:NM_001101198]|1|ENSBTAG00000005540|ENSBTAT00000007283	44843.8	7120.4	88070	7120.4	1	0
ENSBTAP00000017090	NT5C2	1	1	26.46	6.34794	0.157531	NT5C2|UniProtKB Gene Name|Bos taurus 5'-nucleotidase, cytosolic II (NT5C2), mRNA. [Source:RefSeq mRNA;Acc:NM_174405]|26|ENSBTAG00000012858|ENSBTAT00000017090	5677.73	894.421	11150.7	894.421	1	0
ENSBTAP00000002145	FGA	19	18	1083.2	6.57247	0.15215	FGA|UniProtKB Gene Name|Bos taurus fibrinogen alpha chain (FGA), mRNA. [Source:RefSeq mRNA;Acc:NM_001033626]|17|ENSBTAG00000001638|ENSBTAT00000002145	1.08036e+07	1.64376e+06	2.12174e+07	1.64376e+06	29	9
ENSBTAP00000003201	RPS28	1	1	46.09	6.61325	0.151212	RPS28|UniProtKB Gene Name|Bos taurus ribosomal protein S28 (RPS28), mRNA. [Source:RefSeq mRNA;Acc:NM_001025316]|7|ENSBTAG00000002468|ENSBTAT00000003201	164191	24827.7	322460	24827.7	1	0
ENSBTAP00000020395	SPTAN1	15	15	492.02	6.6338	0.150743	SPTAN1|HGNC Symbol|spectrin, alpha, non-erythrocytic 1 [Source:HGNC Symbol;Acc:11273]|11|ENSBTAG00000015327|ENSBTAT00000020395	420981	63460.1	826776	63460.1	15	0
ENSBTAP00000013464	PCMT1	2	2	168.04	6.66776	0.149975	PCMT1|UniProtKB Gene Name|Bos taurus protein-L-isoaspartate (D-aspartate) O-methyltransferase (PCMT1), mRNA. [Source:RefSeq mRNA;Acc:NM_001079617]|9|ENSBTAG00000010204|ENSBTAT00000013464	156850	23523.6	308041	23523.6	2	1
ENSBTAP00000011314	RCC2	2	2	94.99	6.76213	0.147882	RCC2|UniProtKB Gene Name|Bos taurus regulator of chromosome condensation 2 (RCC2), mRNA. [Source:RefSeq mRNA;Acc:NM_001101911]|2|ENSBTAG00000008579|ENSBTAT00000011314	53840.6	7962.08	105739	7962.08	3	0
ENSBTAP00000020809	STIP1	8	7	377.32	6.76594	0.147799	STIP1|UniProtKB Gene Name|Bos taurus stress-induced-phosphoprotein 1 (STIP1), mRNA. [Source:RefSeq mRNA;Acc:NM_001035492]|29|ENSBTAG00000015663|ENSBTAT00000020809	934361	138098	1.83502e+06	138098	10	0
ENSBTAP00000016629	APBB1IP	1	1	13.34	7.17793	0.139316	APBB1IP|UniProtKB Gene Name|Bos taurus amyloid beta (A4) precursor protein-binding, family B, member 1 interacting protein (APBB1IP), mRNA. [Source:RefSeq mRNA;Acc:NM_001034593]|13|ENSBTAG00000012526|ENSBTAT00000016629	13736.4	1913.69	26977.2	1913.69	1	0
ENSBTAP00000021369	CSRP1	2	2	60.14	7.56278	0.132227	CSRP1|UniProtKB Gene Name|Bos taurus cysteine and glycine-rich protein 1 (CSRP1), mRNA. [Source:RefSeq mRNA;Acc:NM_001083771]|16|ENSBTAG00000016057|ENSBTAT00000021369	124104	16409.8	243731	16409.8	1	0
ENSBTAP00000020148	S100A11	1	1	42.84	7.86987	0.127067	S100A11|UniProtKB Gene Name|protein S100-A11 [Source:RefSeq peptide;Acc:NP_001092326]|3|ENSBTAG00000015145|ENSBTAT00000020148	166803	21195.1	327588	21195.1	1	0
ENSBTAP00000052689	LMNB1	9	8	507.62	7.93925	0.125956	LMNB1|EntrezGene|lamin-B1 [Source:RefSeq peptide;Acc:NP_001096765]|7|ENSBTAG00000002882|ENSBTAT00000052423	735083	92588.5	1.44365e+06	92588.5	12	0
ENSBTAP00000026366	PAFAH1B3	1	1	24.77	8.03884	0.124396	PAFAH1B3|UniProtKB Gene Name|Bos taurus platelet-activating factor acetylhydrolase 1b, catalytic subunit 3 (29kDa) (PAFAH1B3), mRNA. [Source:RefSeq mRNA;Acc:NM_174665]|18|ENSBTAG00000019787|ENSBTAT00000026366	11889.6	1479.02	23350.4	1479.02	1	0
ENSBTAP00000008774	SYNCRIP	6	4	211.29	8.12339	0.123101	SYNCRIP|HGNC Symbol|synaptotagmin binding, cytoplasmic RNA interacting protein [Source:HGNC Symbol;Acc:16918]|9|ENSBTAG00000006672|ENSBTAT00000008774	115161	14176.5	226168	14176.5	5	0
ENSBTAP00000021088		1	1	48.05	8.50664	0.117555	||Uncharacterized protein [Source:UniProtKB/TrEMBL;Acc:F1MB18]|11|ENSBTAG00000047816|ENSBTAT00000021088	104516	12286.5	205263	12286.5	1	0
ENSBTAP00000019973	TBCB	1	1	27.24	8.6124	0.116112	TBCB|UniProtKB Gene Name|Bos taurus tubulin folding cofactor B (TBCB), mRNA. [Source:RefSeq mRNA;Acc:NM_001014939]|18|ENSBTAG00000015004|ENSBTAT00000019973	41943.3	4870.1	82373.5	4870.1	1	0
ENSBTAP00000027670	CNN2	3	3	130.58	8.64256	0.115706	CNN2|UniProtKB Gene Name|Bos taurus calponin 2 (CNN2), mRNA. [Source:RefSeq mRNA;Acc:NM_001035420]|7|ENSBTAG00000020764|ENSBTAT00000027670	329498	38125	647110	38125	3	0
ENSBTAP00000056644;ENSBTAP00000022412	PABPC1	3	2	98.4	8.70879	0.114827	PABPC1|UniProtKB Gene Name|Bos taurus poly(A) binding protein, cytoplasmic 1 (PABPC1), mRNA. [Source:RefSeq mRNA;Acc:NM_174568]|14|ENSBTAG00000046358|ENSBTAT00000064237	39607.8	4548.03	77786.8	4548.03	2	0
ENSBTAP00000043338	PPBP	6	6	278.25	8.93371	0.111936	PPBP|HGNC Symbol|pro-platelet basic protein (chemokine (C-X-C motif) ligand 7) [Source:HGNC Symbol;Acc:9240]|6|ENSBTAG00000032425|ENSBTAT00000046001	5.57239e+06	623748	1.09438e+07	623748	9	3
ENSBTAP00000026275	IL8	4	4	227.63	9.08353	0.110089	IL-8|UniProtKB Gene Name|Bos taurus interleukin 8 (IL8), mRNA. [Source:RefSeq mRNA;Acc:NM_173925]|6|ENSBTAG00000019716|ENSBTAT00000026275	3.08503e+06	339629	6.05878e+06	339629	3	1
ENSBTAP00000031665	TES	1	1	34.33	9.29104	0.107631	TES|UniProtKB Gene Name|Bos taurus testis derived transcript (3 LIM domains) (TES), mRNA. [Source:RefSeq mRNA;Acc:NM_001046390]|4|ENSBTAG00000021204|ENSBTAT00000031716	31609.2	3402.12	62078.2	3402.12	1	0
ENSBTAP00000016503	ENOX1	1	1	28.13	9.49307	0.10534	ENOX1|HGNC Symbol|ecto-NOX disulfide-thiol exchanger 1 [Source:HGNC Symbol;Acc:25474]|12|ENSBTAG00000012434|ENSBTAT00000016503	40537.7	4270.24	79613.1	4270.24	1	0
ENSBTAP00000002033;ENSBTAP00000013110;ENSBTAP00000016590;ENSBTAP00000036013	HNRNPA1	6	5	280.97	9.52676	0.104968	HNRNPA1|UniProtKB Gene Name|Bos taurus heterogeneous nuclear ribonucleoprotein A1 (HNRNPA1), mRNA. [Source:RefSeq mRNA;Acc:NM_001045911]|5|ENSBTAG00000001553|ENSBTAT00000002033	890127	93434.5	1.74815e+06	93434.5	6	0
ENSBTAP00000028610	CSF3	1	1	17.24	9.56689	0.104527	CSF3|UniProtKB Gene Name|Bos taurus colony stimulating factor 3 (granulocyte) (CSF3), mRNA. [Source:RefSeq mRNA;Acc:NM_174028]|19|ENSBTAG00000021462|ENSBTAT00000028610	38939.5	4070.24	76474.4	4070.24	2	0
ENSBTAP00000020096;ENSBTAP00000027565	HMGB2	4	1	193.24	9.80719	0.101966	HMGB2|UniProtKB Gene Name|Bos taurus high mobility group box 2 (HMGB2), mRNA. [Source:RefSeq mRNA;Acc:NM_001037616]|8|ENSBTAG00000015101|ENSBTAT00000020096	811198	82714.6	1.59313e+06	82714.6	2	2
ENSBTAP00000023325	DBNL	3	3	232.13	9.96275	0.100374	DBNL|UniProtKB Gene Name|Bos taurus drebrin-like (DBNL), mRNA. [Source:RefSeq mRNA;Acc:NM_001098970]|22|ENSBTAG00000017547|ENSBTAT00000023325	159206	15980.2	312670	15980.2	3	0
ENSBTAP00000031949	PPP1R14A	1	1	76.41	9.96477	0.100353	PPP1R14A|EntrezGene|Bos taurus protein phosphatase 1, regulatory (inhibitor) subunit 14A (PPP1R14A), mRNA. [Source:RefSeq mRNA;Acc:NM_001193070]|18|ENSBTAG00000023472|ENSBTAT00000032005	65350.6	6558.16	128344	6558.16	1	0
ENSBTAP00000018109	TIMM13	1	1	74	10.1191	0.0988234	TIMM13|HGNC Symbol|translocase of inner mitochondrial membrane 13 homolog (yeast) [Source:HGNC Symbol;Acc:11816]|7|ENSBTAG00000013623|ENSBTAT00000018109	27416.9	2709.43	53844.8	2709.43	1	0
ENSBTAP00000008523	S100A9	3	3	219.83	10.3433	0.0966814	S100A9|HGNC Symbol|S100 calcium binding protein A9 [Source:HGNC Symbol;Acc:10499]|3|ENSBTAG00000006505|ENSBTAT00000008523	141954	13724.3	278788	13724.3	4	0
ENSBTAP00000041298	LGALS3	1	1	25.35	10.8242	0.0923854	LGALS3|UniProtKB Gene Name|Bos taurus lectin, galactoside-binding, soluble, 3 (LGALS3), mRNA. [Source:RefSeq mRNA;Acc:NM_001102341]|10|ENSBTAG00000002326|ENSBTAT00000043753	56789.8	5246.55	111531	5246.55	1	0
ENSBTAP00000019699	HNRPDL	2	1	85.48	10.8966	0.0917714	HNRPDL|UniProtKB Gene Name|Bos taurus heterogeneous nuclear ribonucleoprotein D-like (HNRPDL), mRNA. [Source:RefSeq mRNA;Acc:NM_001083725]|6|ENSBTAG00000014804|ENSBTAT00000019699	51085.1	4688.15	100327	4688.15	1	0
ENSBTAP00000020080	LGALS1	3	3	171.39	10.9134	0.0916304	LGALS1|UniProtKB Gene Name|Bos taurus lectin, galactoside-binding, soluble, 1 (LGALS1), mRNA. [Source:RefSeq mRNA;Acc:NM_175782]|5|ENSBTAG00000015089|ENSBTAT00000020080	541645	49631.2	1.06375e+06	49631.2	3	0
ENSBTAP00000014162	NACA	4	4	189.21	11.2386	0.0889788	NACA|UniProtKB Gene Name|Bos taurus nascent polypeptide-associated complex alpha subunit (NACA), mRNA. [Source:RefSeq mRNA;Acc:NM_001014916]|5|ENSBTAG00000010701|ENSBTAT00000014162	180018	16017.8	353543	16017.8	4	0
ENSBTAP00000021719	SFPQ	1	1	46.77	11.2541	0.0888566	SFPQ|HGNC Symbol|splicing factor proline/glutamine-rich [Source:HGNC Symbol;Acc:10774]|3|ENSBTAG00000016328|ENSBTAT00000021719	62342.9	5539.58	122437	5539.58	1	0
ENSBTAP00000007527;ENSBTAP00000014774	HNRNPA2B1	10	8	433.99	11.4352	0.087449	HNRNPA2B1|UniProtKB Gene Name|Bos taurus heterogeneous nuclear ribonucleoprotein A2/B1 (HNRNPA2B1), mRNA. [Source:RefSeq mRNA;Acc:NM_001045975]|4|ENSBTAG00000005726|ENSBTAT00000007527	1.18015e+06	103203	2.31773e+06	103203	7	1
ENSBTAP00000007043	LRRFIP1	1	1	46.1	11.4916	0.0870203	LRRFIP1|UniProtKB Gene Name|Bos taurus leucine rich repeat (in FLII) interacting protein 1 (LRRFIP1), mRNA. [Source:RefSeq mRNA;Acc:NM_001102308]|3|ENSBTAG00000005354|ENSBTAT00000007043	12524.5	1089.89	24597.3	1089.89	1	0
ENSBTAP00000042244;ENSBTAP00000019429	EFHD2	3	3	177.42	11.6469	0.0858597	EFHD2|UniProtKB Gene Name|Bos taurus EF-hand domain family, member D2 (EFHD2), mRNA. [Source:RefSeq mRNA;Acc:NM_001103245]|16|ENSBTAG00000009048|ENSBTAT00000044780	286116	24565.9	561912	24565.9	2	0
ENSBTAP00000002786	IL17	1	1	37.87	11.9785	0.083483	IL17|UniProtKB Gene Name|Bos taurus interleukin 17A (IL17A), mRNA. [Source:RefSeq mRNA;Acc:NM_001008412]|23|ENSBTAG00000002150|ENSBTAT00000002786	48964.6	4087.71	96162.9	4087.71	1	0
ENSBTAP00000026750;ENSBTAP00000011364	CATHL1	4	4	240.9	12.0043	0.0833037	CATHL1|UniProtKB Gene Name|Cathelicidin-1 [Source:UniProtKB/Swiss-Prot;Acc:P22226]|22|ENSBTAG00000013356|ENSBTAT00000026750	525364	43764.8	1.03178e+06	43764.8	3	0
ENSBTAP00000038081	LYZ	2	2	176.8	13.5258	0.0739328	LYZ|UniProtKB Gene Name|Bos taurus lysozyme (LYZ), mRNA. [Source:RefSeq mRNA;Acc:NM_001078159]|5|ENSBTAG00000026779|ENSBTAT00000038266	680286	50295.4	1.33603e+06	50295.4	4	0
ENSBTAP00000023912	ZYX	11	11	672.24	14.3384	0.0697428	ZYX|UniProtKB Gene Name|Bos taurus zyxin (ZYX), mRNA. [Source:RefSeq mRNA;Acc:NM_001078101]|4|ENSBTAG00000017970|ENSBTAT00000023912	3.01105e+06	209999	5.91348e+06	209999	16	0
ENSBTAP00000008580	NSFL1C	2	2	107.62	14.4185	0.0693556	NSFL1C|UniProtKB Gene Name|Bos taurus NSFL1 (p97) cofactor (p47) (NSFL1C), mRNA. [Source:RefSeq mRNA;Acc:NM_001034557]|13|ENSBTAG00000006533|ENSBTAT00000008580	58737.1	4073.74	115355	4073.74	2	0
ENSBTAP00000028162	HNRNPK	6	6	352.99	14.4705	0.069106	HNRNPK|UniProtKB Gene Name|Bos taurus heterogeneous nuclear ribonucleoprotein K (HNRNPK), mRNA. [Source:RefSeq mRNA;Acc:NM_001034562]|8|ENSBTAG00000021131|ENSBTAT00000028162	461792	31912.6	906926	31912.6	9	1
ENSBTAP00000009208;ENSBTAP00000006213;ENSBTAP00000007787	SPTBN1	6	5	189.02	14.933	0.0669659	SPTBN1|HGNC Symbol|spectrin, beta, non-erythrocytic 1 [Source:HGNC Symbol;Acc:11275]|11|ENSBTAG00000006995|ENSBTAT00000009208	137968	9239.12	270958	9239.12	2	0
ENSBTAP00000049254	ADD3	1	1	21.41	15.1353	0.0660705	ADD3|UniProtKB Gene Name|Bos taurus adducin 3 (gamma) (ADD3), mRNA. [Source:RefSeq mRNA;Acc:NM_001075194]|26|ENSBTAG00000003265|ENSBTAT00000053363	10516.4	694.822	20653.4	694.822	1	0
ENSBTAP00000028757		2	1	106.46	16.5124	0.0605604	|||2|ENSBTAG00000021580|ENSBTAT00000028757	23899.1	1447.34	46936.1	1447.34	1	0
ENSBTAP00000054889;ENSBTAP00000054832	PTBP1	2	2	62.95	17.8824	0.0559209	PTBP1|UniProtKB Gene Name|Bos taurus polypyrimidine tract binding protein 1 (PTBP1), mRNA. [Source:RefSeq mRNA;Acc:NM_174442]|7|ENSBTAG00000045828|ENSBTAT00000066209	41211.3	2304.57	80936	2304.57	2	0
ENSBTAP00000011403	PRDX5	2	2	55.1	18.2333	0.0548448	PRDX5|UniProtKB Gene Name|Bos taurus peroxiredoxin 5 (PRDX5), mRNA. [Source:RefSeq mRNA;Acc:NM_174749]|29|ENSBTAG00000008648|ENSBTAT00000011403	163668	8976.33	321432	8976.33	2	0
ENSBTAP00000015713	HMGCS1	1	1	49.09	18.5392	0.0539397	HMGCS1|HGNC Symbol|3-hydroxy-3-methylglutaryl-CoA synthase 1 (soluble) [Source:HGNC Symbol;Acc:5007]|20|ENSBTAG00000011839|ENSBTAT00000015713	24507.6	1321.93	48131.1	1321.93	1	0
ENSBTAP00000039327	CXCL2	7	4	376.56	19.341	0.0517036	||Bos taurus chemokine (C-X-C motif) ligand 2 (CXCL2), mRNA. [Source:RefSeq mRNA;Acc:NM_174299]|6|ENSBTAG00000027513|ENSBTAT00000039536	2.40248e+06	124217	4.7183e+06	124217	5	0
ENSBTAP00000007571;ENSBTAP00000009084	FUS	2	2	54.9	20.235	0.0494192	FUS|UniProtKB Gene Name|Bos taurus fused in sarcoma (FUS), mRNA. [Source:RefSeq mRNA;Acc:NM_173912]|25|ENSBTAG00000005757|ENSBTAT00000007571	91320.9	4513.01	179348	4513.01	1	0
ENSBTAP00000002972	GLG1	1	1	33.12	23.5801	0.0424086	GLG1|HGNC Symbol|golgi glycoprotein 1 [Source:HGNC Symbol;Acc:4316]|18|ENSBTAG00000002303|ENSBTAT00000002972	23399.6	992.344	45955.1	992.344	1	0
ENSBTAP00000012326;ENSBTAP00000021386	ARF5	3	1	67.15	24.1758	0.0413637	ARF5|UniProtKB Gene Name|Bos taurus ADP-ribosylation factor 5 (ARF5), mRNA. [Source:RefSeq mRNA;Acc:NM_001083671]|4|ENSBTAG00000009366|ENSBTAT00000012326	37144.9	1536.45	72949.9	1536.45	1	0
ENSBTAP00000022366	GRO1	6	3	276.06	25.9068	0.0385999	GRO1|EntrezGene|Bos taurus chemokine (C-X-C motif) ligand 1 (melanoma growth stimulating activity, alpha) (GRO1), mRNA. [Source:RefSeq mRNA;Acc:NM_175700]|6|ENSBTAG00000037558|ENSBTAT00000022366	1.25676e+06	48510.8	2.46818e+06	48510.8	4	0
ENSBTAP00000027067	G3BP	1	1	22.46	26.4502	0.037807	G3BP|UniProtKB Gene Name|Bos taurus GTPase activating protein (SH3 domain) binding protein 1 (G3BP1), mRNA. [Source:RefSeq mRNA;Acc:NM_001037611]|7|ENSBTAG00000020309|ENSBTAT00000027067	16099.5	608.674	31618.3	608.674	1	0
ENSBTAP00000018114	HNRNPAB	3	1	100.58	27.1401	0.0368459	HNRNPAB|UniProtKB Gene Name|Bos taurus heterogeneous nuclear ribonucleoprotein A/B (HNRNPAB), mRNA. [Source:RefSeq mRNA;Acc:NM_001040522]|7|ENSBTAG00000013627|ENSBTAT00000018114	37425.9	1378.99	73501.7	1378.99	1	0
ENSBTAP00000004398	SF3A1	2	2	37.94	29.56	0.0338295	SF3A1|UniProtKB Gene Name|Bos taurus splicing factor 3a, subunit 1, 120kDa (SF3A1), mRNA. [Source:RefSeq mRNA;Acc:NM_001081510]|17|ENSBTAG00000003390|ENSBTAT00000004398	44344.3	1500.15	87089.1	1500.15	2	0
ENSBTAP00000030260	EIF5	1	1	35.31	29.6973	0.033673	EIF5|UniProtKB Gene Name|Bos taurus eukaryotic translation initiation factor 5 (EIF5), mRNA. [Source:RefSeq mRNA;Acc:NM_001193223]|21|ENSBTAG00000016282|ENSBTAT00000030275	10259.4	345.464	20148.6	345.464	1	0
ENSBTAP00000024334	KBTBD11	1	1	14.19	32.8668	0.0304258	KBTBD11|HGNC Symbol|kelch repeat and BTB (POZ) domain containing 11 [Source:HGNC Symbol;Acc:29104]|27|ENSBTAG00000018284|ENSBTAT00000024334	19901.4	605.515	39084.8	605.515	1	0
ENSBTAP00000005553;ENSBTAP00000048213	TMPO	3	3	203.01	37.5911	0.026602	TMPO|HGNC Symbol|thymopoietin [Source:HGNC Symbol;Acc:11875]|5|ENSBTAG00000004240|ENSBTAT00000005553	298434	7938.96	586103	7938.96	4	0
ENSBTAP00000009062	INOS	3	2	62.7	50.8838	0.0196526	INOS|UniProtKB Gene Name|Bos taurus nitric oxide synthase 2, inducible (NOS2), mRNA. [Source:RefSeq mRNA;Acc:NM_001076799]|19|ENSBTAG00000006894|ENSBTAT00000009062	38290.8	752.516	75200.4	752.516	2	0
ENSBTAP00000028330	SNRPD3	1	1	44.59	53.7821	0.0185936	SNRPD3|EntrezGene|Bos taurus small nuclear ribonucleoprotein D3 polypeptide 18kDa (SNRPD3), mRNA. [Source:RefSeq mRNA;Acc:NM_001076479]|17|ENSBTAG00000021262|ENSBTAT00000028330	45250.6	841.37	88868.9	841.37	1	0
ENSBTAP00000017211;ENSBTAP00000041101	SERBP1	2	1	96.57	61.2355	0.0163304	SERBP1|UniProtKB Gene Name|Bos taurus SERPINE1 mRNA binding protein 1 (SERBP1), mRNA. [Source:RefSeq mRNA;Acc:NM_001046449]|3|ENSBTAG00000012957|ENSBTAT00000017211	8257	134.84	16216.1	134.84	1	0
ENSBTAP00000011202	ALYREF	1	1	37.21	68.1031	0.0146836	ALYREF|UniProtKB Gene Name|Bos taurus THO complex 4 (ALYREF), mRNA. [Source:RefSeq mRNA;Acc:NM_001035417]|19|ENSBTAG00000008498|ENSBTAT00000011202	68479.7	1005.53	134489	1005.53	1	0
ENSBTAP00000020833	PLIN4	1	1	16.93	75.291	0.0132818	PLIN4|HGNC Symbol|perilipin 4 [Source:HGNC Symbol;Acc:29393]|7|ENSBTAG00000015690|ENSBTAT00000020833	177748	2360.81	349084	2360.81	1	0
ENSBTAP00000001745	IL1B	4	4	104.08	97.8955	0.010215	IL1B|UniProtKB Gene Name|Bos taurus interleukin 1, beta (IL1B), mRNA. [Source:RefSeq mRNA;Acc:NM_174093]|11|ENSBTAG00000001321|ENSBTAT00000001745	417810	4267.92	820548	4267.92	4	0
ENSBTAP00000004831	SEC23A	1	1	45.41	246.756	0.00405259	SEC23A|UniProtKB Gene Name|Bos taurus Sec23 homolog A (S. cerevisiae) (SEC23A), mRNA. [Source:RefSeq mRNA;Acc:NM_001081604]|21|ENSBTAG00000003708|ENSBTAT00000004831	12005.7	48.6542	23578.3	48.6542	1	0
ENSBTAP00000020443	ARHGAP18	1	1	30.55	Infinity	0	ARHGAP18|EntrezGene|Bos taurus Rho GTPase activating protein 18 (ARHGAP18), mRNA. [Source:RefSeq mRNA;Acc:NM_001110772]|9|ENSBTAG00000015381|ENSBTAT00000020443	5487.03	0	10776.1	0	1	0
ENSBTAP00000002948	EIF1	1	1	44.35	Infinity	0	EIF1|UniProtKB Gene Name|Bos taurus eukaryotic translation initiation factor 1 (EIF1), mRNA. [Source:RefSeq mRNA;Acc:NM_001014884]|19|ENSBTAG00000002282|ENSBTAT00000002948	32523.2	0	63873.2	0	1	0
ENSBTAP00000015828	PLEC	1	1	27.5	Infinity	0	PLEC|HGNC Symbol|plectin [Source:HGNC Symbol;Acc:9069]|14|ENSBTAG00000011922|ENSBTAT00000015828	11983.2	0	23534.1	0	1	0
ENSBTAP00000016634	IFNG	1	1	95.18	Infinity	0	IFNG|UniProtKB Gene Name|Bos taurus interferon, gamma (IFNG), mRNA. [Source:RefSeq mRNA;Acc:NM_174086]|5|ENSBTAG00000012529|ENSBTAT00000016634	511949	0	1.00543e+06	0	2	0
